# Supplementary material for: Proximity-Based Labeling Identifies MHC Class II and CD37 as B Cell Receptor–Proximal Proteins with Immunological Functions
Source: Immunohorizons. 2024 Apr 16;8(4):326–38. doi: 10.4049/immunohorizons.2400014 (PMC11066716; doi:10.4049/immunohorizons.2400014)
Supplement: Supplemental Material_1 (XLS) [file IH_2400014_Supplemental_1.xls]

## Sheet: Proteins
			1A	1B	S_01	2A = T=0	2B T=0	S_02 T=0	3A T=15	3B T=15	S_03 T=15	4A T=60	4B T=60	S_04 T=60
Identified Proteins (679)	Accession Number	Molecular Weight	61652 SpC	61653 SpC	60976 SpC	61654 SpC	61655 SpC	60977 SpC	61656 SpC	61657 SpC	60978 SpC	61658 SpC	61659 SpC	60979 SpC		Times Backround >0	Times T=0 >0	Times T=15 >0	Times T=60 >0	T=0 Avg	T=15 Avg	T=60 Avg	Number of Time Pts Positive	Comments
Transferrin receptor protein 1 OS=Mus musculus OX=10090 GN=Tfrc PE=1 SV=1	sp|Q62351|TFR1_MOUSE	86 kDa	0	0	0	303	315	248	344	346	384	352	330	281		0	3	3	3	288.667	358	321	3
Sodium/potassium-transporting ATPase subunit alpha-1 OS=Mus musculus OX=10090 GN=Atp1a1 PE=1 SV=1	sp|Q8VDN2|AT1A1_MOUSE	113 kDa	0	0	0	246	330	208	295	308	275	296	257	205		0	3	3	3	261.333	292.667	252.667	3
Receptor-type tyrosine-protein phosphatase C OS=Mus musculus OX=10090 GN=Ptprc PE=1 SV=4	sp|P06800|PTPRC_MOUSE	145 kDa	0	0	0	204	209	160	220	224	231	236	197	179		0	3	3	3	191	225	204	3
Immunoglobulin heavy constant mu OS=Mus musculus OX=10090 GN=Ighm PE=1 SV=2	sp|P01872|IGHM_MOUSE	50 kDa	0	0	0	108	120	82	132	125	120	130	119	97		0	3	3	3	103.333	125.667	115.333	3
H-2 class II histocompatibility antigen, A-D beta chain OS=Mus musculus OX=10090 GN=H2-Ab1 PE=1 SV=1	sp|P01921|HB2D_MOUSE	30 kDa	0	0	0	122	117	80	125	109	100	126	106	74		0	3	3	3	106.333	111.333	102	3
Plexin-B2 OS=Mus musculus OX=10090 GN=Plxnb2 PE=1 SV=1	sp|B2RXS4|PLXB2_MOUSE	206 kDa	0	0	0	123	71	49	94	87	75	117	71	64		0	3	3	3	81	85.3333	84	3
4F2 cell-surface antigen heavy chain OS=Mus musculus OX=10090 GN=Slc3a2 PE=1 SV=1	sp|P10852|4F2_MOUSE	58 kDa	0	0	0	90	94	79	80	88	80	79	66	49		0	3	3	3	87.6667	82.6667	64.6667	3
Vascular cell adhesion protein 1 OS=Mus musculus OX=10090 GN=Vcam1 PE=1 SV=1	sp|P29533|VCAM1_MOUSE	81 kDa	0	0	0	65	107	35	82	109	72	91	92	45		0	3	3	3	69	87.6667	76	3
Integrin alpha-6 OS=Mus musculus OX=10090 GN=Itga6 PE=1 SV=3	sp|Q61739|ITA6_MOUSE	122 kDa	0	0	0	83	78	53	66	84	78	62	80	41		0	3	3	3	71.3333	76	61	3
H-2 class II histocompatibility antigen, E-D beta chain OS=Mus musculus OX=10090 PE=3 SV=1	sp|P01915|HB22_MOUSE	30 kDa	0	0	0	62	60	37	65	58	41	70	58	23		0	3	3	3	53	54.6667	50.3333	3
H-2 class II histocompatibility antigen, E-K alpha chain OS=Mus musculus OX=10090 PE=1 SV=1	sp|P04224|HA22_MOUSE	29 kDa	0	0	0	57	51	41	61	47	49	51	45	39		0	3	3	3	49.6667	52.3333	45	3
Sodium/potassium-transporting ATPase subunit beta-3 OS=Mus musculus OX=10090 GN=Atp1b3 PE=1 SV=1	sp|P97370|AT1B3_MOUSE	32 kDa	0	0	0	62	45	38	57	54	39	59	40	30		0	3	3	3	48.3333	50	43	3
Ectonucleotide pyrophosphatase/phosphodiesterase family member 1 OS=Mus musculus OX=10090 GN=Enpp1 PE=1 SV=4	sp|P06802|ENPP1_MOUSE	103 kDa	0	0	0	55	44	27	62	40	50	61	43	33		0	3	3	3	42	50.6667	45.6667	3
H-2 class I histocompatibility antigen, D-D alpha chain OS=Mus musculus OX=10090 GN=H2-D1 PE=1 SV=1	sp|P01900|HA12_MOUSE	41 kDa	0	0	0	48	47	37	49	33	55	50	32	28		0	3	3	3	44	45.6667	36.6667	3
Integrin alpha-L OS=Mus musculus OX=10090 GN=Itgal PE=1 SV=2	sp|P24063|ITAL_MOUSE	128 kDa	0	0	0	47	44	38	46	46	53	40	38	33		0	3	3	3	43	48.3333	37	3
Integrin beta-1 OS=Mus musculus OX=10090 GN=Itgb1 PE=1 SV=1	sp|P09055|ITB1_MOUSE	88 kDa	0	0	0	35	36	34	30	43	62	36	35	38		0	3	3	3	35	45	36.3333	3
Integrin beta-2 OS=Mus musculus OX=10090 GN=Itgb2 PE=1 SV=2	sp|P11835|ITB2_MOUSE	85 kDa	0	0	0	38	34	39	37	36	59	42	30	38		0	3	3	3	37	44	36.6667	3
H-2 class I histocompatibility antigen, K-D alpha chain OS=Mus musculus OX=10090 GN=H2-K1 PE=1 SV=1	sp|P01902|HA1D_MOUSE	41 kDa	0	0	0	42	37	20	39	32	30	36	25	20		0	3	3	3	33	33.6667	27	3
Large neutral amino acids transporter small subunit 1 OS=Mus musculus OX=10090 GN=Slc7a5 PE=1 SV=2	sp|Q9Z127|LAT1_MOUSE	56 kDa	0	0	0	41	37	36	36	27	39	33	24	18		0	3	3	3	38	34	25	3
2',3'-cyclic-nucleotide 3'-phosphodiesterase OS=Mus musculus OX=10090 GN=Cnp PE=1 SV=3	sp|P16330|CN37_MOUSE	47 kDa	0	0	0	27	50	32	26	27	33	27	23	26		0	3	3	3	36.3333	28.6667	25.3333	3
Tumor necrosis factor ligand superfamily member 9 OS=Mus musculus OX=10090 GN=Tnfsf9 PE=1 SV=1	sp|P41274|TNFL9_MOUSE	34 kDa	0	0	0	26	42	9	30	38	16	30	27	6		0	3	3	3	25.6667	28	21	3	Genecards - This transmembrane cytokine is a bidirectional signal transducer that acts as a ligand for TNFRSF9/4-1BB, which is a costimulatory receptor molecule in T lymphocytes. This cytokine and its receptor are involved in the antigen presentation process and in the generation of cytotoxic T cells.
B-lymphocyte antigen CD20 OS=Mus musculus OX=10090 GN=Ms4a1 PE=1 SV=1	sp|P19437|CD20_MOUSE	32 kDa	0	0	0	27	37	21	42	32	20	28	24	14		0	3	3	3	28.3333	31.3333	22	3	PMID: 14976189 - CD20 is a B cell-specific membrane protein that functions in store-operated calcium entry / PMID: 33563755 - CD20∆ has altered membrane organization and altered expression of IgM and IgD BCRs.
Lymphocyte antigen 75 OS=Mus musculus OX=10090 GN=Ly75 PE=1 SV=2	sp|Q60767|LY75_MOUSE	197 kDa	0	0	0	20	15	7	33	24	31	33	31	25		0	3	3	3	14	29.3333	29.6667	3	Uniprot - Acts as an endocytic receptor to direct captured antigens from the extracellular space to a specialized antigen-processing compartment (By similarity). Causes reduced proliferation of B-lymphocytes aka DEC-205
Sodium bicarbonate cotransporter 3 OS=Mus musculus OX=10090 GN=Slc4a7 PE=1 SV=2	sp|Q8BTY2|S4A7_MOUSE	117 kDa	0	0	0	15	29	11	22	31	24	21	14	18		0	3	3	3	18.3333	25.6667	17.6667	3
Immunoglobulin superfamily member 8 OS=Mus musculus OX=10090 GN=Igsf8 PE=1 SV=2	sp|Q8R366|IGSF8_MOUSE	65 kDa	0	0	0	27	17	10	19	17	31	31	20	21		0	3	3	3	18	22.3333	24	3	Uniprot - May play a key role in diverse functions ascribed to CD81 and CD9 such as oocytes fertilization or hepatitis C virus function. May regulate proliferation and differentiation of keratinocytes. May be a negative regulator of cell motility: suppresses T-cell mobility coordinately with CD81, associates with CD82 to suppress prostate cancer cell migration, regulates epidermoid cell reaggrega…
CD166 antigen OS=Mus musculus OX=10090 GN=Alcam PE=1 SV=3	sp|Q61490|CD166_MOUSE	65 kDa	0	0	0	18	19	18	27	18	27	22	15	21		0	3	3	3	18.3333	24	19.3333	3	Genecards - Contributes to the formation and maturation of the immunological synapse via its interactions with CD6 (PubMed:15294938, 16352806).
B-cell differentiation antigen CD72 OS=Mus musculus OX=10090 GN=Cd72 PE=1 SV=2	sp|P21855|CD72_MOUSE	40 kDa	0	0	0	16	12	6	24	15	34	25	19	31		0	3	3	3	11.3333	24.3333	25	3	Genecards - Predicted to enable signaling receptor binding activity. Predicted to be involved in cell adhesion. Is integral component of plasma membrane. ITIM-bearing protein that inhibits BCR signaling
Zinc transporter ZIP10 OS=Mus musculus OX=10090 GN=Slc39a10 PE=1 SV=1	sp|Q6P5F6|S39AA_MOUSE	94 kDa	0	0	0	20	20	7	17	18	29	26	14	19		0	3	3	3	15.6667	21.3333	19.6667	3
Tumor necrosis factor receptor superfamily member 13B OS=Mus musculus OX=10090 GN=Tnfrsf13b PE=2 SV=1	sp|Q9ET35|TR13B_MOUSE	27 kDa	0	0	0	14	14	19	11	15	39	10	9	21		0	3	3	3	15.6667	21.6667	13.3333	3
Tumor necrosis factor receptor superfamily member 5 OS=Mus musculus OX=10090 GN=Cd40 PE=1 SV=3	sp|P27512|TNR5_MOUSE	32 kDa	0	0	0	10	18	21	13	16	30	15	11	21		0	3	3	3	16.3333	19.6667	15.6667	3
Embigin OS=Mus musculus OX=10090 GN=Emb PE=1 SV=2	sp|P21995|EMB_MOUSE	37 kDa	0	0	0	26	8	14	25	11	22	21	12	6		0	3	3	3	16	19.3333	13	3
Leukocyte antigen CD37 OS=Mus musculus OX=10090 GN=Cd37 PE=1 SV=1	sp|Q61470|CD37_MOUSE	32 kDa	0	0	0	18	19	20	8	16	18	13	11	7		0	3	3	3	19	14	10.3333	3	Tetraspn and involved in integrin signaling Also reported to interact with SCIMP and MPYS/STING
Integrin alpha-V OS=Mus musculus OX=10090 GN=Itgav PE=1 SV=2	sp|P43406|ITAV_MOUSE	115 kDa	0	0	0	16	9	29	11	4	42	10	5	25		0	3	3	3	18	19	13.3333	3
Immunoglobulin kappa constant OS=Mus musculus OX=10090 GN=Igkc PE=1 SV=2	sp|P01837|IGKC_MOUSE	12 kDa	0	0	0	17	16	6	13	17	12	21	10	7		0	3	3	3	13	14	12.6667	3
Ig heavy chain V region 1-62-3 OS=Mus musculus OX=10090 GN=Ighv1-62-3 PE=4 SV=2	sp|P01754|HVM10_MOUSE (+1)	13 kDa	0	0	0	16	6	3	9	10	7	16	8	5		0	3	3	3	8.33333	8.66667	9.66667	3
Complement component receptor 1-like protein OS=Mus musculus OX=10090 GN=Cr1l PE=1 SV=1	sp|Q64735|CR1L_MOUSE	54 kDa	0	0	0	17	8	9	15	10	16	23	17	8		0	3	3	3	11.3333	13.6667	16	3
H-2 class II histocompatibility antigen, A-D alpha chain OS=Mus musculus OX=10090 GN=H2-Aa PE=1 SV=1	sp|P04228|HA2D_MOUSE	28 kDa	0	0	0	15	14	6	17	9	14	16	13	6		0	3	3	3	11.6667	13.3333	11.6667	3
Monocarboxylate transporter 1 OS=Mus musculus OX=10090 GN=Slc16a1 PE=1 SV=1	sp|P53986|MOT1_MOUSE	53 kDa	0	0	0	11	16	20	10	12	24	6	9	11		0	3	3	3	15.6667	15.3333	8.66667	3
T-lymphocyte surface antigen Ly-9 OS=Mus musculus OX=10090 GN=Ly9 PE=1 SV=2	sp|Q01965|LY9_MOUSE	73 kDa	0	0	0	21	15	4	14	13	8	11	6	8		0	3	3	3	13.3333	11.6667	8.33333	3
Integrin alpha-4 OS=Mus musculus OX=10090 GN=Itga4 PE=1 SV=1	sp|Q00651|ITA4_MOUSE	116 kDa	0	0	0	18	9	6	19	6	14	22	7	7		0	3	3	3	11	13	12	3
MLV-related proviral Env polyprotein OS=Mus musculus OX=10090 PE=1 SV=3	sp|P10404|ENV1_MOUSE	70 kDa	0	0	0	13	16	11	13	15	12	8	8	6		0	3	3	3	13.3333	13.3333	7.33333	3
Guanine nucleotide-binding protein subunit alpha-13 OS=Mus musculus OX=10090 GN=Gna13 PE=1 SV=1	sp|P27601|GNA13_MOUSE	44 kDa	0	0	0	12	13	12	11	16	17	11	7	8		0	3	3	3	12.3333	14.6667	8.66667	3
Tyrosine-protein phosphatase non-receptor type 6 OS=Mus musculus OX=10090 GN=Ptpn6 PE=1 SV=2	sp|P29351|PTN6_MOUSE	68 kDa	0	0	0	24	11	8	13	8	27	3	11	3		0	3	3	3	14.3333	16	5.66667	3
Integrin beta-3 OS=Mus musculus OX=10090 GN=Itgb3 PE=1 SV=2	sp|O54890|ITB3_MOUSE	87 kDa	0	0	0	15	5	12	4	2	23	8	7	15		0	3	3	3	10.6667	9.66667	10	3
Ig lambda-1 chain C region OS=Mus musculus OX=10090 PE=1 SV=1	sp|P01843|LAC1_MOUSE	12 kDa	0	0	0	8	5	2	8	10	6	16	6	4		0	3	3	3	5	8	8.66667	3
B-cell receptor CD22 OS=Mus musculus OX=10090 GN=Cd22 PE=1 SV=1	sp|P35329|CD22_MOUSE	97 kDa	0	0	0	4	5	6	7	10	16	12	9	14		0	3	3	3	5	11	11.6667	3	ncbi.nlm.nih.gov/gene/933 - Predicted to enable CD4 receptor binding activity; protein phosphatase binding activity; and sialic acid binding activity. Involved in B cell activation; negative regulation of B cell receptor signaling pathway; and regulation of endocytosis. Located in early endosome and recycling endosome. aka SIGLEC2
Intercellular adhesion molecule 2 OS=Mus musculus OX=10090 GN=Icam2 PE=1 SV=1	sp|P35330|ICAM2_MOUSE	31 kDa	0	0	0	14	3	6	14	14	12	9	5	4		0	3	3	3	7.66667	13.3333	6	3
Suppressor of tumorigenicity 14 protein homolog OS=Mus musculus OX=10090 GN=St14 PE=1 SV=2	sp|P56677|ST14_MOUSE	95 kDa	0	0	0	8	6	13	2	5	14	7	6	15		0	3	3	3	9	7	9.33333	3	Uniprot - Degrades extracellular matrix - aka Serine protease 14
Anoctamin-6 OS=Mus musculus OX=10090 GN=Ano6 PE=1 SV=1	sp|Q6P9J9|ANO6_MOUSE	106 kDa	0	0	0	5	18	13	4	10	20	3	4	12		0	3	3	3	12	11.3333	6.33333	3
Semaphorin-4D OS=Mus musculus OX=10090 GN=Sema4d PE=1 SV=2	sp|O09126|SEM4D_MOUSE	96 kDa	0	0	0	11	7	6	11	4	12	7	3	8		0	3	3	3	8	9	6	3
Guanine nucleotide-binding protein G(i) subunit alpha-2 OS=Mus musculus OX=10090 GN=Gnai2 PE=1 SV=5	sp|P08752|GNAI2_MOUSE	40 kDa	0	0	0	13	9	11	9	6	9	8	4	10		0	3	3	3	11	8	7.33333	3
SLAM family member 6 OS=Mus musculus OX=10090 GN=Slamf6 PE=1 SV=1	sp|Q9ET39|SLAF6_MOUSE	39 kDa	0	0	0	4	5	8	7	7	12	6	4	6		0	3	3	3	5.66667	8.66667	5.33333	3
Ras-related C3 botulinum toxin substrate 1 OS=Mus musculus OX=10090 GN=Rac1 PE=1 SV=1	sp|P63001|RAC1_MOUSE	21 kDa	0	0	0	7	6	8	6	8	4	10	3	2		0	3	3	3	7	6	5	3
Beta-2-microglobulin OS=Mus musculus OX=10090 GN=B2m PE=1 SV=2	sp|P01887|B2MG_MOUSE	14 kDa	0	0	0	8	4	5	5	7	10	4	2	6		0	3	3	3	5.66667	7.33333	4	3
Basigin OS=Mus musculus OX=10090 GN=Bsg PE=1 SV=2	sp|P18572|BASI_MOUSE	42 kDa	0	0	0	3	8	8	6	8	10	4	3	6		0	3	3	3	6.33333	8	4.33333	3
Ras-related protein R-Ras2 OS=Mus musculus OX=10090 GN=Rras2 PE=1 SV=1	sp|P62071|RRAS2_MOUSE	23 kDa	0	0	0	5	5	8	5	5	3	5	5	3		0	3	3	3	6	4.33333	4.33333	3
B-cell antigen receptor complex-associated protein beta chain OS=Mus musculus OX=10090 GN=Cd79b PE=1 SV=1	sp|P15530|CD79B_MOUSE	26 kDa	0	0	0	2	2	2	2	7	3	4	5	3		0	3	3	3	2	4	4	3
Programmed cell death 1 ligand 1 OS=Mus musculus OX=10090 GN=Cd274 PE=1 SV=1	sp|Q9EP73|PD1L1_MOUSE	33 kDa	0	0	0	2	2	4	5	3	5	5	3	3		0	3	3	3	2.66667	4.33333	3.66667	3
H-2 class I histocompatibility antigen, L-D alpha chain OS=Mus musculus OX=10090 GN=H2-L PE=1 SV=2	sp|P01897|HA1L_MOUSE	41 kDa	0	0	0	29	12	15	22	12	8	19	15	0		0	3	3	2	18.6667	14	11.3333	2
Zinc transporter ZIP6 OS=Mus musculus OX=10090 GN=Slc39a6 PE=1 SV=1	sp|Q8C145|S39A6_MOUSE	86 kDa	0	0	0	6	4	16	4	5	18	3	0	13		0	3	3	2	8.66667	9	5.33333	2
C-type lectin domain family 12 member A OS=Mus musculus OX=10090 GN=Clec12a PE=2 SV=1	sp|Q504P2|CL12A_MOUSE	31 kDa	0	0	0	15	4	0	8	9	5	14	10	4		0	2	3	3	6.33333	7.33333	9.33333	2
Leucyl-cystinyl aminopeptidase OS=Mus musculus OX=10090 GN=Lnpep PE=1 SV=1	sp|Q8C129|LCAP_MOUSE	117 kDa	0	0	0	7	8	0	15	12	9	18	11	9		0	2	3	3	5	12	12.6667	2
14-3-3 protein epsilon OS=Mus musculus OX=10090 GN=Ywhae PE=1 SV=1	sp|P62259|1433E_MOUSE	29 kDa	0	0	0	5	5	5	4	3	2	6	0	0		0	3	3	1	5	3	2	2
CD48 antigen OS=Mus musculus OX=10090 GN=Cd48 PE=1 SV=1	sp|P18181|CD48_MOUSE	27 kDa	0	0	0	8	6	3	8	12	4	5	8	0		0	3	3	2	5.66667	8	4.33333	2
Fructose-bisphosphate aldolase A OS=Mus musculus OX=10090 GN=Aldoa PE=1 SV=2	sp|P05064|ALDOA_MOUSE	39 kDa	0	0	0	5	0	20	5	3	10	6	2	6		0	2	3	3	8.33333	6	4.66667	2
Receptor-type tyrosine-protein phosphatase alpha OS=Mus musculus OX=10090 GN=Ptpra PE=1 SV=3	sp|P18052|PTPRA_MOUSE	94 kDa	0	0	0	3	7	8	5	4	4	4	0	4		0	3	3	2	6	4.33333	2.66667	2
H-2 class II histocompatibility antigen gamma chain OS=Mus musculus OX=10090 GN=Cd74 PE=1 SV=3	sp|P04441|HG2A_MOUSE	32 kDa	0	0	0	9	5	4	3	4	7	3	0	0		0	3	3	1	6	4.66667	1	2
SLAM family member 7 OS=Mus musculus OX=10090 GN=Slamf7 PE=1 SV=2	sp|Q8BHK6|SLAF7_MOUSE	37 kDa	0	0	0	7	6	0	6	4	4	7	2	3		0	2	3	3	4.33333	4.66667	4	2
Intercellular adhesion molecule 1 OS=Mus musculus OX=10090 GN=Icam1 PE=1 SV=1	sp|P13597|ICAM1_MOUSE	59 kDa	0	0	0	6	9	3	6	10	3	3	3	0		0	3	3	2	6	6.33333	2	2
Nicastrin OS=Mus musculus OX=10090 GN=Ncstn PE=1 SV=3	sp|P57716|NICA_MOUSE	78 kDa	0	0	0	8	7	5	5	4	2	0	5	4		0	3	3	2	6.66667	3.66667	3	2
Tyrosine-protein kinase JAK1 OS=Mus musculus OX=10090 GN=Jak1 PE=1 SV=1	sp|P52332|JAK1_MOUSE	133 kDa	0	0	0	3	8	8	3	3	4	0	0	0		0	3	3	0	6.33333	3.33333	0	2
Growth factor receptor-bound protein 2 OS=Mus musculus OX=10090 GN=Grb2 PE=1 SV=1	sp|Q60631|GRB2_MOUSE	25 kDa	0	0	0	5	5	5	3	3	3	0	0	0		0	3	3	0	5	3	0	2
14-3-3 protein zeta/delta OS=Mus musculus OX=10090 GN=Ywhaz PE=1 SV=1	sp|P63101|1433Z_MOUSE	28 kDa	0	0	0	5	4	13	0	3	9	11	0	11		0	3	2	2	7.33333	4	7.33333	1
14-3-3 protein theta OS=Mus musculus OX=10090 GN=Ywhaq PE=1 SV=1	sp|P68254|1433T_MOUSE	28 kDa	0	0	0	6	6	20	0	0	4	11	0	9		0	3	1	2	10.6667	1.33333	6.66667	1
CD180 antigen OS=Mus musculus OX=10090 GN=Cd180 PE=1 SV=2	sp|Q62192|CD180_MOUSE	74 kDa	0	0	0	7	3	0	4	8	5	9	6	0		0	2	3	2	3.33333	5.66667	5	1
C-X-C chemokine receptor type 4 OS=Mus musculus OX=10090 GN=Cxcr4 PE=1 SV=2	sp|P70658|CXCR4_MOUSE	40 kDa	0	0	0	2	0	0	5	5	13	7	0	5		0	1	3	2	0.666667	7.66667	4	1
Switch-associated protein 70 OS=Mus musculus OX=10090 GN=Swap70 PE=1 SV=2	sp|Q6A028|SWP70_MOUSE	69 kDa	0	0	0	11	10	14	4	0	19	0	0	0		0	3	2	0	11.6667	7.66667	0	1
Ras GTPase-activating-like protein IQGAP1 OS=Mus musculus OX=10090 GN=Iqgap1 PE=1 SV=2	sp|Q9JKF1|IQGA1_MOUSE	189 kDa	0	0	0	0	8	12	7	5	5	4	0	8		0	2	3	2	6.66667	5.66667	4	1
Receptor-type tyrosine-protein phosphatase eta OS=Mus musculus OX=10090 GN=Ptprj PE=1 SV=2	sp|Q64455|PTPRJ_MOUSE	137 kDa	0	0	0	5	0	0	8	7	7	10	4	0		0	1	3	2	1.66667	7.33333	4.66667	1
Semaphorin-7A OS=Mus musculus OX=10090 GN=Sema7a PE=1 SV=1	sp|Q9QUR8|SEM7A_MOUSE	75 kDa	0	0	0	4	9	8	0	5	13	3	0	4		0	3	2	2	7	6	2.33333	1
Dedicator of cytokinesis protein 2 OS=Mus musculus OX=10090 GN=Dock2 PE=1 SV=3	sp|Q8C3J5|DOCK2_MOUSE	212 kDa	0	0	0	3	10	12	3	0	10	8	0	6		0	3	2	2	8.33333	4.33333	4.66667	1
Disintegrin and metalloproteinase domain-containing protein 10 OS=Mus musculus OX=10090 GN=Adam10 PE=1 SV=2	sp|O35598|ADA10_MOUSE	84 kDa	0	0	0	13	4	0	5	3	4	7	2	0		0	2	3	2	5.66667	4	3	1
Neuroplastin OS=Mus musculus OX=10090 GN=Nptn PE=1 SV=3	sp|P97300|NPTN_MOUSE	44 kDa	0	0	0	5	5	4	0	3	8	4	0	4		0	3	2	2	4.66667	3.66667	2.66667	1
Raftlin OS=Mus musculus OX=10090 GN=Rftn1 PE=1 SV=4	sp|Q6A0D4|RFTN1_MOUSE	62 kDa	0	0	0	5	7	10	0	3	8	0	4	4		0	3	2	2	7.33333	3.66667	2.66667	1
Guanine nucleotide-binding protein G(I)/G(S)/G(T) subunit beta-1 OS=Mus musculus OX=10090 GN=Gnb1 PE=1 SV=3	sp|P62874|GBB1_MOUSE	37 kDa	0	0	0	4	3	8	0	2	5	7	0	4		0	3	2	2	5	2.33333	3.66667	1
40S ribosomal protein S20 OS=Mus musculus OX=10090 GN=Rps20 PE=1 SV=1	sp|P60867|RS20_MOUSE	13 kDa	0	0	0	3	4	5	3	5	0	7	6	0		0	3	2	2	4	2.66667	4.33333	1
Cytoplasmic FMR1-interacting protein 2 OS=Mus musculus OX=10090 GN=Cyfip2 PE=1 SV=2	sp|Q5SQX6|CYFP2_MOUSE	146 kDa	0	0	0	2	3	2	0	3	6	0	0	0		0	3	2	0	2.33333	3	0	1
Complement receptor type 2 OS=Mus musculus OX=10090 GN=Cr2 PE=1 SV=1	sp|P19070|CR2_MOUSE	113 kDa	0	0	0	0	0	0	6	2	5	7	0	0		0	0	3	1	0	4.33333	2.33333	1
OX-2 membrane glycoprotein OS=Mus musculus OX=10090 GN=Cd200 PE=1 SV=1	sp|O54901|OX2G_MOUSE	31 kDa	0	0	0	4	0	2	6	3	5	3	0	0		0	2	3	1	2	4.66667	1	1
Engulfment and cell motility protein 1 OS=Mus musculus OX=10090 GN=Elmo1 PE=1 SV=2	sp|Q8BPU7|ELMO1_MOUSE	84 kDa	0	0	0	4	6	8	3	0	4	2	0	0		0	3	2	1	6	2.33333	0.666667	1
Protein tyrosine phosphatase receptor type C-associated protein OS=Mus musculus OX=10090 GN=Ptprcap PE=1 SV=1	sp|Q64697|PTCA_MOUSE	20 kDa	0	0	0	4	3	2	3	3	0	3	0	0		0	3	2	1	3	2	1	1
40S ribosomal protein S17 OS=Mus musculus OX=10090 GN=Rps17 PE=1 SV=2	sp|P63276|RS17_MOUSE	16 kDa	0	0	0	5	3	2	3	3	0	4	4	0		0	3	2	2	3.33333	2	2.66667	1
Cation-independent mannose-6-phosphate receptor OS=Mus musculus OX=10090 GN=Igf2r PE=1 SV=1	sp|Q07113|MPRI_MOUSE	274 kDa	0	0	0	0	0	0	6	3	8	3	0	5		0	0	3	2	0	5.66667	2.66667	1
AP-2 complex subunit mu OS=Mus musculus OX=10090 GN=Ap2m1 PE=1 SV=1	sp|P84091|AP2M1_MOUSE	50 kDa	0	0	0	6	6	3	0	5	4	0	0	0		0	3	2	0	5	3	0	1
Ras-related protein Rab-5C OS=Mus musculus OX=10090 GN=Rab5c PE=1 SV=2	sp|P35278|RAB5C_MOUSE	23 kDa	0	0	0	0	4	5	4	2	4	3	0	2		0	2	3	2	3	3.33333	1.66667	1
Tumor necrosis factor receptor superfamily member 6 OS=Mus musculus OX=10090 GN=Fas PE=1 SV=2	sp|P25446|TNR6_MOUSE	37 kDa	0	0	0	2	2	4	0	2	3	2	0	0		0	3	2	1	2.66667	1.66667	0.666667	1
Protein PALS2 OS=Mus musculus OX=10090 GN=Pals2 PE=1 SV=1	sp|Q9JLB0|PALS2_MOUSE	63 kDa	0	0	0	0	0	5	3	2	4	0	0	0		0	1	3	0	1.66667	3	0	1
Ras-related protein Rab-10 OS=Mus musculus OX=10090 GN=Rab10 PE=1 SV=1	sp|P61027|RAB10_MOUSE	23 kDa	0	0	0	0	0	7	2	3	2	0	0	5		0	1	3	1	2.33333	2.33333	1.66667	1
Toll-like receptor 1 OS=Mus musculus OX=10090 GN=Tlr1 PE=1 SV=1	sp|Q9EPQ1|TLR1_MOUSE	91 kDa	0	0	0	0	0	0	3	4	2	0	4	0		0	0	3	1	0	3	1.33333	1
60 kDa heat shock protein, mitochondrial OS=Mus musculus OX=10090 GN=Hspd1 PE=1 SV=1	sp|P63038|CH60_MOUSE	61 kDa	0	0	0	0	3	5	3	2	5	0	0	0		0	2	3	0	2.66667	3.33333	0	1
Myosin light polypeptide 6 OS=Mus musculus OX=10090 GN=Myl6 PE=1 SV=3	sp|Q60605|MYL6_MOUSE	17 kDa	0	0	0	2	2	2	0	3	2	3	2	0		0	3	2	2	2	1.66667	1.66667	1
Long-chain-fatty-acid--CoA ligase 4 OS=Mus musculus OX=10090 GN=Acsl4 PE=1 SV=2	sp|Q9QUJ7|ACSL4_MOUSE	79 kDa	0	0	0	3	2	3	4	0	5	0	0	3		0	3	2	1	2.66667	3	1	1
Keratin, type II cuticular Hb4 OS=Mus musculus OX=10090 GN=Krt84 PE=2 SV=2	sp|Q99M73|KRT84_MOUSE	65 kDa	0	0	0	0	0	11	0	0	0	0	0	0		0	1	0	0	3.66667	0	0	0
Keratin, type I cuticular Ha6 OS=Mus musculus OX=10090 GN=Krt36 PE=1 SV=1	sp|B1AQ75|KRT36_MOUSE	53 kDa	0	0	0	0	0	6	0	0	0	0	0	0		0	1	0	0	2	0	0	0
Heat shock 70 kDa protein 1B OS=Mus musculus OX=10090 GN=Hspa1b PE=1 SV=3	sp|P17879|HS71B_MOUSE (+1)	70 kDa	0	0	0	0	0	10	0	0	0	0	0	5		0	1	0	1	3.33333	0	1.66667	0
Catenin beta-1 OS=Mus musculus OX=10090 GN=Ctnnb1 PE=1 SV=1	sp|Q02248|CTNB1_MOUSE	85 kDa	0	0	0	0	0	6	0	0	0	0	0	0		0	1	0	0	2	0	0	0
Small proline-rich protein 2D OS=Mus musculus OX=10090 GN=Sprr2d PE=2 SV=1	sp|O70555|SPR2D_MOUSE (+1)	9 kDa	0	0	0	0	0	4	0	0	3	0	0	0		0	1	1	0	1.33333	1	0	0
ADP/ATP translocase 1 OS=Mus musculus OX=10090 GN=Slc25a4 PE=1 SV=4	sp|P48962|ADT1_MOUSE	33 kDa	0	0	0	0	10	0	0	0	0	0	0	0		0	1	0	0	3.33333	0	0	0
Tubulin alpha-4A chain OS=Mus musculus OX=10090 GN=Tuba4a PE=1 SV=1	sp|P68368|TBA4A_MOUSE	50 kDa	0	0	0	0	0	16	0	0	0	0	0	3		0	1	0	1	5.33333	0	1	0
Kinesin-like protein KIF27 OS=Mus musculus OX=10090 GN=Kif27 PE=1 SV=1	sp|Q7M6Z4|KIF27_MOUSE	159 kDa	0	0	0	0	0	0	0	2	0	0	2	2		0	0	1	2	0	0.666667	1.33333	0
Golgi apparatus protein 1 OS=Mus musculus OX=10090 GN=Glg1 PE=1 SV=1	sp|Q61543|GSLG1_MOUSE	134 kDa	0	0	0	0	2	0	0	0	2	2	0	0		0	1	1	1	0.666667	0.666667	0.666667	0
Peroxiredoxin-4 OS=Mus musculus OX=10090 GN=Prdx4 PE=1 SV=1	sp|O08807|PRDX4_MOUSE	31 kDa	0	0	0	6	3	0	0	3	0	3	4	0		0	2	1	2	3	1	2.33333	0
Ig lambda-1 chain V region S178 OS=Mus musculus OX=10090 PE=1 SV=1	sp|P01725|LV1C_MOUSE	12 kDa	0	0	0	0	0	0	2	0	0	0	2	2		0	0	1	2	0	0.666667	1.33333	0
HIV Tat-specific factor 1 homolog OS=Mus musculus OX=10090 GN=Htatsf1 PE=1 SV=1	sp|Q8BGC0|HTSF1_MOUSE	86 kDa	0	0	0	0	0	0	0	0	2	0	0	0		0	0	1	0	0	0.666667	0	0
Tubulinyl-Tyr carboxypeptidase 1 OS=Mus musculus OX=10090 GN=Vash1 PE=1 SV=4	sp|Q8C1W1|VASH1_MOUSE	42 kDa	0	0	0	0	0	0	3	0	0	0	0	0		0	0	1	0	0	1	0	0
Beta-enolase OS=Mus musculus OX=10090 GN=Eno3 PE=1 SV=3	sp|P21550|ENOB_MOUSE	47 kDa	0	0	0	0	0	0	0	0	0	4	0	0		0	0	0	1	0	0	1.33333	0
Prelamin-A/C OS=Mus musculus OX=10090 GN=Lmna PE=1 SV=2	sp|P48678|LMNA_MOUSE	74 kDa	0	0	0	0	0	40	0	0	11	0	0	15		0	1	1	1	13.3333	3.66667	5	0
Protein-glutamine gamma-glutamyltransferase E OS=Mus musculus OX=10090 GN=Tgm3 PE=1 SV=2	sp|Q08189|TGM3_MOUSE	77 kDa	0	0	0	0	0	0	0	0	0	3	0	4		0	0	0	2	0	0	2.33333	0
Adhesion G protein-coupled receptor E1 OS=Mus musculus OX=10090 GN=Adgre1 PE=1 SV=1	sp|Q61549|AGRE1_MOUSE	102 kDa	0	0	0	0	0	16	0	0	19	9	0	16		0	1	1	2	5.33333	6.33333	8.33333	0
14-3-3 protein gamma OS=Mus musculus OX=10090 GN=Ywhag PE=1 SV=2	sp|P61982|1433G_MOUSE	28 kDa	0	0	0	3	0	8	0	0	0	0	0	0		0	2	0	0	3.66667	0	0	0
Y+L amino acid transporter 1 OS=Mus musculus OX=10090 GN=Slc7a7 PE=1 SV=1	sp|Q9Z1K8|YLAT1_MOUSE	56 kDa	0	0	0	2	0	2	0	0	9	0	0	0		0	2	1	0	1.33333	3	0	0
Myosin-10 OS=Mus musculus OX=10090 GN=Myh10 PE=1 SV=2	sp|Q61879|MYH10_MOUSE	229 kDa	0	0	0	0	0	0	0	0	2	0	0	0		0	0	1	0	0	0.666667	0	0
Plectin OS=Mus musculus OX=10090 GN=Plec PE=1 SV=3	sp|Q9QXS1|PLEC_MOUSE	534 kDa	0	0	0	0	0	11	0	0	0	0	0	0		0	1	0	0	3.66667	0	0	0
Lymphocyte antigen 86 OS=Mus musculus OX=10090 GN=Ly86 PE=1 SV=1	sp|O88188|LY86_MOUSE	18 kDa	0	0	0	4	3	0	4	0	3	0	0	0		0	2	2	0	2.33333	2.33333	0	0
Calpain small subunit 2 OS=Mus musculus OX=10090 GN=Capns2 PE=2 SV=1	sp|Q9D7J7|CPNS2_MOUSE	27 kDa	0	0	0	0	0	3	0	0	0	0	0	0		0	1	0	0	1	0	0	0
Rootletin OS=Mus musculus OX=10090 GN=Crocc PE=1 SV=2	sp|Q8CJ40|CROCC_MOUSE	227 kDa	0	0	0	2	0	0	0	0	0	0	0	0		0	1	0	0	0.666667	0	0	0
Poly(rC)-binding protein 2 OS=Mus musculus OX=10090 GN=Pcbp2 PE=1 SV=1	sp|Q61990|PCBP2_MOUSE	38 kDa	0	0	0	3	0	3	0	0	0	0	0	0		0	2	0	0	2	0	0	0
Actin-histidine N-methyltransferase OS=Mus musculus OX=10090 GN=Setd3 PE=1 SV=1	sp|Q91WC0|SETD3_MOUSE	67 kDa	0	0	0	0	2	0	0	0	0	0	0	0		0	1	0	0	0.666667	0	0	0
Lymphotoxin-beta OS=Mus musculus OX=10090 GN=Ltb PE=2 SV=1	sp|P41155|TNFC_MOUSE	32 kDa	0	0	0	0	0	2	0	0	13	0	0	5		0	1	1	1	0.666667	4.33333	1.66667	0
Bone morphogenetic protein receptor type-2 OS=Mus musculus OX=10090 GN=Bmpr2 PE=1 SV=1	sp|O35607|BMPR2_MOUSE	115 kDa	0	0	0	2	0	4	3	0	7	0	0	7		0	2	2	1	2	3.33333	2.33333	0
Retinoic acid early-inducible protein 1-beta OS=Mus musculus OX=10090 GN=Raet1b PE=1 SV=1	sp|O08603|RAE1B_MOUSE	29 kDa	0	0	0	0	0	3	0	4	3	0	0	0		0	1	2	0	1	2.33333	0	0
60S acidic ribosomal protein P0 OS=Mus musculus OX=10090 GN=Rplp0 PE=1 SV=3	sp|P14869|RLA0_MOUSE	34 kDa	0	0	0	4	0	4	0	0	6	5	0	0		0	2	1	1	2.66667	2	1.66667	0
Disintegrin and metalloproteinase domain-containing protein 17 OS=Mus musculus OX=10090 GN=Adam17 PE=1 SV=3	sp|Q9Z0F8|ADA17_MOUSE	93 kDa	0	0	0	0	0	0	0	0	3	0	0	0		0	0	1	0	0	1	0	0
ADP-ribosylation factor 5 OS=Mus musculus OX=10090 GN=Arf5 PE=1 SV=2	sp|P84084|ARF5_MOUSE	21 kDa	0	0	0	0	0	5	0	0	0	0	0	0		0	1	0	0	1.66667	0	0	0
T-complex protein 1 subunit delta OS=Mus musculus OX=10090 GN=Cct4 PE=1 SV=3	sp|P80315|TCPD_MOUSE	58 kDa	0	0	0	0	0	2	0	0	7	2	2	0		0	1	1	2	0.666667	2.33333	1.33333	0
Phosphatidylinositol 3,4,5-trisphosphate 5-phosphatase 1 OS=Mus musculus OX=10090 GN=Inpp5d PE=1 SV=2	sp|Q9ES52|SHIP1_MOUSE	134 kDa	0	0	0	0	6	9	0	0	8	0	0	2		0	2	1	1	5	2.66667	0.666667	0
Vinculin OS=Mus musculus OX=10090 GN=Vcl PE=1 SV=4	sp|Q64727|VINC_MOUSE	117 kDa	0	0	0	0	0	6	0	0	0	0	0	0		0	1	0	0	2	0	0	0
Ephrin type-B receptor 3 OS=Mus musculus OX=10090 GN=Ephb3 PE=1 SV=2	sp|P54754|EPHB3_MOUSE	110 kDa	0	0	0	0	0	0	0	0	0	2	0	0		0	0	0	1	0	0	0.666667	0
40S ribosomal protein S27-like OS=Mus musculus OX=10090 GN=Rps27l PE=1 SV=3	sp|Q6ZWY3|RS27L_MOUSE	9 kDa	0	0	0	0	0	0	0	0	0	0	5	0		0	0	0	1	0	0	1.66667	0
Protein kinase C delta type OS=Mus musculus OX=10090 GN=Prkcd PE=1 SV=3	sp|P28867|KPCD_MOUSE	78 kDa	0	0	0	0	6	2	0	0	5	0	0	0		0	2	1	0	2.66667	1.66667	0	0
Receptor-type tyrosine-protein kinase FLT3 OS=Mus musculus OX=10090 GN=Flt3 PE=1 SV=2	sp|Q00342|FLT3_MOUSE	113 kDa	0	0	0	0	0	6	2	0	9	0	0	5		0	1	2	1	2	3.66667	1.66667	0
Syndecan-4 OS=Mus musculus OX=10090 GN=Sdc4 PE=1 SV=1	sp|O35988|SDC4_MOUSE	21 kDa	0	0	0	5	0	8	2	0	8	0	0	3		0	2	2	1	4.33333	3.33333	1	0
Integrin beta-6 OS=Mus musculus OX=10090 GN=Itgb6 PE=1 SV=1	sp|Q9Z0T9|ITB6_MOUSE	86 kDa	0	0	0	0	0	0	2	0	0	0	0	0		0	0	1	0	0	0.666667	0	0
Zinc finger protein Aiolos OS=Mus musculus OX=10090 GN=Ikzf3 PE=1 SV=2	sp|O08900|IKZF3_MOUSE	58 kDa	0	0	0	2	0	0	0	2	0	3	0	0		0	1	1	1	0.666667	0.666667	1	0
Serine incorporator 3 OS=Mus musculus OX=10090 GN=Serinc3 PE=1 SV=2	sp|Q9QZI9|SERC3_MOUSE	53 kDa	0	0	0	2	2	0	2	0	0	0	0	0		0	2	1	0	1.33333	0.666667	0	0
Casein kinase II subunit alpha OS=Mus musculus OX=10090 GN=Csnk2a1 PE=1 SV=2	sp|Q60737|CSK21_MOUSE	45 kDa	0	0	0	0	0	0	0	3	0	0	0	0		0	0	1	0	0	1	0	0
Ras-related protein Rap-1A OS=Mus musculus OX=10090 GN=Rap1a PE=1 SV=1	sp|P62835|RAP1A_MOUSE	21 kDa	0	0	0	0	2	2	2	3	0	3	2	0		0	2	2	2	1.33333	1.66667	1.66667	0
F-actin-capping protein subunit beta OS=Mus musculus OX=10090 GN=Capzb PE=1 SV=3	sp|P47757|CAPZB_MOUSE	31 kDa	0	0	0	0	2	4	0	2	8	0	0	5		0	2	2	1	2	3.33333	1.66667	0
Periplakin OS=Mus musculus OX=10090 GN=Ppl PE=1 SV=1	sp|Q9R269|PEPL_MOUSE	204 kDa	0	0	0	0	0	7	0	0	0	0	0	15		0	1	0	1	2.33333	0	5	0
Multifunctional protein ADE2 OS=Mus musculus OX=10090 GN=Paics PE=1 SV=4	sp|Q9DCL9|PUR6_MOUSE	47 kDa	0	0	0	2	0	6	0	2	0	0	3	0		0	2	1	1	2.66667	0.666667	1	0
Glycogen phosphorylase, liver form OS=Mus musculus OX=10090 GN=Pygl PE=1 SV=4	sp|Q9ET01|PYGL_MOUSE	97 kDa	0	0	0	0	0	0	0	14	0	0	0	0		0	0	1	0	0	4.66667	0	0
Envoplakin OS=Mus musculus OX=10090 GN=Evpl PE=1 SV=3	sp|Q9D952|EVPL_MOUSE	232 kDa	0	0	0	0	0	8	0	0	0	0	0	8		0	1	0	1	2.66667	0	2.66667	0
Cyclin-dependent kinase 1 OS=Mus musculus OX=10090 GN=Cdk1 PE=1 SV=3	sp|P11440|CDK1_MOUSE	34 kDa	0	0	0	4	4	0	2	3	0	4	0	0		0	2	2	1	2.66667	1.66667	1.33333	0
UPF0606 protein KIAA1549 OS=Mus musculus OX=10090 GN=Kiaa1549 PE=1 SV=3	sp|Q68FD9|K1549_MOUSE	209 kDa	0	0	0	5	4	0	2	0	3	0	0	0		0	2	2	0	3	1.66667	0	0
B- and T-lymphocyte attenuator OS=Mus musculus OX=10090 GN=Btla PE=1 SV=2	sp|Q7TSA3|BTLA_MOUSE	34 kDa	0	0	0	4	0	0	2	0	0	2	0	0		0	1	1	1	1.33333	0.666667	0.666667	0
Cell surface hyaluronidase OS=Mus musculus OX=10090 GN=Cemip2 PE=1 SV=1	sp|Q5FWI3|CEIP2_MOUSE	154 kDa	0	0	0	0	0	0	2	0	6	4	0	4		0	0	2	2	0	2.66667	2.66667	0
Voltage-dependent anion-selective channel protein 2 OS=Mus musculus OX=10090 GN=Vdac2 PE=1 SV=2	sp|Q60930|VDAC2_MOUSE	32 kDa	0	0	0	0	2	5	0	0	0	0	0	2		0	2	0	1	2.33333	0	0.666667	0
Prohibitin OS=Mus musculus OX=10090 GN=Phb PE=1 SV=1	sp|P67778|PHB_MOUSE	30 kDa	0	0	0	0	0	4	0	0	5	4	0	4		0	1	1	2	1.33333	1.66667	2.66667	0
T-complex protein 1 subunit beta OS=Mus musculus OX=10090 GN=Cct2 PE=1 SV=4	sp|P80314|TCPB_MOUSE	57 kDa	0	0	0	2	0	0	0	0	5	3	0	0		0	1	1	1	0.666667	1.66667	1	0
Protein Niban 2 OS=Mus musculus OX=10090 GN=Niban2 PE=1 SV=2	sp|Q8R1F1|NIBA2_MOUSE	85 kDa	0	0	0	0	0	4	0	0	0	0	0	0		0	1	0	0	1.33333	0	0	0
Heat shock protein beta-1 OS=Mus musculus OX=10090 GN=Hspb1 PE=1 SV=3	sp|P14602|HSPB1_MOUSE	23 kDa	0	0	0	0	0	9	0	0	4	0	0	5		0	1	1	1	3	1.33333	1.66667	0
Sortilin-related receptor OS=Mus musculus OX=10090 GN=Sorl1 PE=1 SV=3	sp|O88307|SORL_MOUSE	247 kDa	0	0	0	0	0	0	0	0	8	0	0	4		0	0	1	1	0	2.66667	1.33333	0
Clathrin heavy chain 1 OS=Mus musculus OX=10090 GN=Cltc PE=1 SV=3	sp|Q68FD5|CLH1_MOUSE	192 kDa	0	0	0	0	3	10	0	0	0	0	0	3		0	2	0	1	4.33333	0	1	0
Bleomycin hydrolase OS=Mus musculus OX=10090 GN=Blmh PE=1 SV=1	sp|Q8R016|BLMH_MOUSE	53 kDa	0	0	0	0	0	2	0	0	3	0	0	0		0	1	1	0	0.666667	1	0	0
Junctional adhesion molecule-like OS=Mus musculus OX=10090 GN=Jaml PE=1 SV=2	sp|Q80UL9|JAML_MOUSE	43 kDa	0	0	0	3	3	0	0	0	5	0	0	2		0	2	1	1	2	1.66667	0.666667	0
Exportin-2 OS=Mus musculus OX=10090 GN=Cse1l PE=1 SV=1	sp|Q9ERK4|XPO2_MOUSE	110 kDa	0	0	0	0	0	2	0	0	0	0	0	0		0	1	0	0	0.666667	0	0	0
Immunoglobulin superfamily member 3 OS=Mus musculus OX=10090 GN=Igsf3 PE=1 SV=2	sp|Q6ZQA6|IGSF3_MOUSE	135 kDa	0	0	0	0	0	0	0	0	4	0	0	3		0	0	1	1	0	1.33333	1	0
Lactadherin OS=Mus musculus OX=10090 GN=Mfge8 PE=1 SV=3	sp|P21956|MFGM_MOUSE	51 kDa	0	0	0	5	0	0	4	0	0	0	0	0		0	1	1	0	1.66667	1.33333	0	0
Sodium-coupled neutral amino acid transporter 1 OS=Mus musculus OX=10090 GN=Slc38a1 PE=1 SV=1	sp|Q8K2P7|S38A1_MOUSE	54 kDa	0	0	0	0	0	0	0	0	2	0	0	0		0	0	1	0	0	0.666667	0	0
Tyrosine-protein kinase Tec OS=Mus musculus OX=10090 GN=Tec PE=1 SV=2	sp|P24604|TEC_MOUSE	73 kDa	0	0	0	4	5	0	0	0	6	0	0	3		0	2	1	1	3	2	1	0
Small ubiquitin-related modifier 2 OS=Mus musculus OX=10090 GN=Sumo2 PE=1 SV=1	sp|P61957|SUMO2_MOUSE	11 kDa	0	0	0	0	0	0	0	0	0	2	0	0		0	0	0	1	0	0	0.666667	0
Tyrosine-protein phosphatase non-receptor type 11 OS=Mus musculus OX=10090 GN=Ptpn11 PE=1 SV=3	sp|P35235|PTN11_MOUSE	68 kDa	0	0	0	5	0	0	0	0	7	0	0	0		0	1	1	0	1.66667	2.33333	0	0
Glioma pathogenesis-related protein 1 OS=Mus musculus OX=10090 GN=Glipr1 PE=2 SV=1	sp|Q9CWG1|GLIP1_MOUSE	29 kDa	0	0	0	0	0	0	0	4	4	0	0	3		0	0	2	1	0	2.66667	1	0
Bifunctional glutamate/proline--tRNA ligase OS=Mus musculus OX=10090 GN=Eprs1 PE=1 SV=4	sp|Q8CGC7|SYEP_MOUSE	170 kDa	0	0	0	0	0	0	0	0	3	0	0	0		0	0	1	0	0	1	0	0
Endoplasmin OS=Mus musculus OX=10090 GN=Hsp90b1 PE=1 SV=2	sp|P08113|ENPL_MOUSE	92 kDa	0	0	0	0	0	5	0	0	0	0	0	0		0	1	0	0	1.66667	0	0	0
Destrin OS=Mus musculus OX=10090 GN=Dstn PE=1 SV=3	sp|Q9R0P5|DEST_MOUSE	19 kDa	0	0	0	3	0	3	0	0	0	0	0	0		0	2	0	0	2	0	0	0
Carboxypeptidase M OS=Mus musculus OX=10090 GN=Cpm PE=1 SV=2	sp|Q80V42|CBPM_MOUSE	51 kDa	0	0	0	5	0	0	4	0	0	6	0	0		0	1	1	1	1.66667	1.33333	2	0
DnaJ homolog subfamily A member 1 OS=Mus musculus OX=10090 GN=Dnaja1 PE=1 SV=1	sp|P63037|DNJA1_MOUSE	45 kDa	0	0	0	0	2	0	2	2	0	2	2	0		0	1	2	2	0.666667	1.33333	1.33333	0
Dystroglycan 1 OS=Mus musculus OX=10090 GN=Dag1 PE=1 SV=4	sp|Q62165|DAG1_MOUSE	97 kDa	0	0	0	0	0	3	2	0	3	2	0	0		0	1	2	1	1	1.66667	0.666667	0
Peptidyl-prolyl cis-trans isomerase A OS=Mus musculus OX=10090 GN=Ppia PE=1 SV=2	sp|P17742|PPIA_MOUSE	18 kDa	0	0	0	0	0	3	4	0	0	3	0	0		0	1	1	1	1	1.33333	1	0
Tyrosine-protein kinase Lyn OS=Mus musculus OX=10090 GN=Lyn PE=1 SV=4	sp|P25911|LYN_MOUSE	59 kDa	0	0	0	0	0	4	0	0	5	0	0	0		0	1	1	0	1.33333	1.66667	0	0
B-cell antigen receptor complex-associated protein alpha chain OS=Mus musculus OX=10090 GN=Cd79a PE=1 SV=2	sp|P11911|CD79A_MOUSE	25 kDa	0	0	0	0	0	0	0	0	4	2	0	3		0	0	1	2	0	1.33333	1.66667	0
Protein FAM234A OS=Mus musculus OX=10090 GN=Fam234a PE=1 SV=1	sp|Q8C0Z1|F234A_MOUSE	61 kDa	0	0	0	0	0	2	0	0	3	0	0	0		0	1	1	0	0.666667	1	0	0
40S ribosomal protein SA OS=Mus musculus OX=10090 GN=Rpsa PE=1 SV=4	sp|P14206|RSSA_MOUSE	33 kDa	0	0	0	0	0	0	0	0	0	0	3	0		0	0	0	1	0	0	1	0
F-actin-capping protein subunit alpha-2 OS=Mus musculus OX=10090 GN=Capza2 PE=1 SV=3	sp|P47754|CAZA2_MOUSE	33 kDa	0	0	0	0	0	2	0	0	2	0	0	0		0	1	1	0	0.666667	0.666667	0	0
AP-2 complex subunit beta OS=Mus musculus OX=10090 GN=Ap2b1 PE=1 SV=1	sp|Q9DBG3|AP2B1_MOUSE	105 kDa	0	0	0	3	0	0	0	0	0	0	0	0		0	1	0	0	1	0	0	0
B-lymphocyte antigen CD19 OS=Mus musculus OX=10090 GN=Cd19 PE=1 SV=3	sp|P25918|CD19_MOUSE	60 kDa	0	0	0	5	5	0	0	0	0	0	0	0		0	2	0	0	3.33333	0	0	0
Ras-related protein Rab-21 OS=Mus musculus OX=10090 GN=Rab21 PE=1 SV=4	sp|P35282|RAB21_MOUSE	24 kDa	0	0	0	0	0	0	0	0	2	0	0	0		0	0	1	0	0	0.666667	0	0
Peroxiredoxin-6 OS=Mus musculus OX=10090 GN=Prdx6 PE=1 SV=3	sp|O08709|PRDX6_MOUSE	25 kDa	0	0	0	0	0	0	0	0	0	0	0	2		0	0	0	1	0	0	0.666667	0
tRNA-dihydrouridine(20) synthase [NAD(P)+]-like OS=Mus musculus OX=10090 GN=Dus2 PE=1 SV=1	sp|Q9D7B1|DUS2L_MOUSE	55 kDa	0	0	0	0	0	0	0	0	2	0	0	0		0	0	1	0	0	0.666667	0	0
Hyaluronidase-2 OS=Mus musculus OX=10090 GN=Hyal2 PE=1 SV=2	sp|O35632|HYAL2_MOUSE	54 kDa	0	0	0	3	0	0	0	3	0	0	0	0		0	1	1	0	1	1	0	0
Protein S100-A16 OS=Mus musculus OX=10090 GN=S100a16 PE=1 SV=1	sp|Q9D708|S10AG_MOUSE	14 kDa	0	0	0	0	0	4	0	0	0	0	0	0		0	1	0	0	1.33333	0	0	0
Parkinson disease protein 7 homolog OS=Mus musculus OX=10090 GN=Park7 PE=1 SV=1	sp|Q99LX0|PARK7_MOUSE	20 kDa	0	0	0	0	0	3	0	0	0	0	0	0		0	1	0	0	1	0	0	0
Protein scribble homolog OS=Mus musculus OX=10090 GN=Scrib PE=1 SV=2	sp|Q80U72|SCRIB_MOUSE	174 kDa	0	0	0	0	0	3	0	0	4	0	0	0		0	1	1	0	1	1.33333	0	0
RAS protein activator like-3 OS=Mus musculus OX=10090 GN=Rasal3 PE=1 SV=1	sp|Q8C2K5|RASL3_MOUSE	115 kDa	0	0	0	0	0	3	0	0	3	0	0	3		0	1	1	1	1	1	1	0
Low-density lipoprotein receptor-related protein 8 OS=Mus musculus OX=10090 GN=Lrp8 PE=1 SV=2	sp|Q924X6|LRP8_MOUSE	110 kDa	0	0	0	0	0	0	0	0	2	0	0	4		0	0	1	1	0	0.666667	1.33333	0
T-complex protein 1 subunit theta OS=Mus musculus OX=10090 GN=Cct8 PE=1 SV=3	sp|P42932|TCPQ_MOUSE	60 kDa	0	0	0	0	0	0	0	0	7	0	0	0		0	0	1	0	0	2.33333	0	0
Programmed cell death 6-interacting protein OS=Mus musculus OX=10090 GN=Pdcd6ip PE=1 SV=3	sp|Q9WU78|PDC6I_MOUSE	96 kDa	0	0	0	0	0	9	0	0	0	0	0	0		0	1	0	0	3	0	0	0
Insulin-degrading enzyme OS=Mus musculus OX=10090 GN=Ide PE=1 SV=1	sp|Q9JHR7|IDE_MOUSE	118 kDa	0	0	0	0	0	9	0	0	0	0	0	0		0	1	0	0	3	0	0	0
Ras-related protein Rab-5A OS=Mus musculus OX=10090 GN=Rab5a PE=1 SV=1	sp|Q9CQD1|RAB5A_MOUSE	24 kDa	0	0	0	0	0	0	0	0	3	0	0	0		0	0	1	0	0	1	0	0
Plasminogen activator inhibitor 1 RNA-binding protein OS=Mus musculus OX=10090 GN=Serbp1 PE=1 SV=2	sp|Q9CY58|PAIRB_MOUSE	45 kDa	0	0	0	0	0	0	0	0	2	2	0	0		0	0	1	1	0	0.666667	0.666667	0
SLAM family member 5 OS=Mus musculus OX=10090 GN=Cd84 PE=1 SV=1	sp|Q18PI6|SLAF5_MOUSE	37 kDa	0	0	0	0	0	3	2	0	4	0	0	0		0	1	2	0	1	2	0	0
Protein mago nashi homolog OS=Mus musculus OX=10090 GN=Magoh PE=2 SV=1	sp|P61327|MGN_MOUSE	17 kDa	0	0	0	3	0	0	0	0	0	3	0	0		0	1	0	1	1	0	1	0
Non-histone chromosomal protein HMG-17 OS=Mus musculus OX=10090 GN=Hmgn2 PE=1 SV=2	sp|P09602|HMGN2_MOUSE	9 kDa	0	0	0	0	0	0	0	0	2	9	0	0		0	0	1	1	0	0.666667	3	0
Cytoplasmic dynein 1 heavy chain 1 OS=Mus musculus OX=10090 GN=Dync1h1 PE=1 SV=2	sp|Q9JHU4|DYHC1_MOUSE	532 kDa	0	0	0	0	0	8	0	0	0	0	0	0		0	1	0	0	2.66667	0	0	0
P-selectin glycoprotein ligand 1 OS=Mus musculus OX=10090 GN=Selplg PE=1 SV=2	sp|Q62170|SELPL_MOUSE	42 kDa	0	0	0	0	0	0	0	0	5	0	0	2		0	0	1	1	0	1.66667	0.666667	0
Proteasome subunit alpha type-6 OS=Mus musculus OX=10090 GN=Psma6 PE=1 SV=1	sp|Q9QUM9|PSA6_MOUSE	27 kDa	0	0	0	0	0	2	0	0	0	0	0	2		0	1	0	1	0.666667	0	0.666667	0
Transforming protein RhoA OS=Mus musculus OX=10090 GN=Rhoa PE=1 SV=1	sp|Q9QUI0|RHOA_MOUSE	22 kDa	0	0	0	0	0	0	0	0	0	3	0	0		0	0	0	1	0	0	1	0
Sialic acid-binding Ig-like lectin 10 OS=Mus musculus OX=10090 GN=Siglec10 PE=1 SV=1	sp|Q80ZE3|SIG10_MOUSE	77 kDa	0	0	0	0	0	0	2	0	2	0	0	0		0	0	2	0	0	1.33333	0	0
Keratin, type I cytoskeletal 26 OS=Mus musculus OX=10090 GN=Krt26 PE=2 SV=1	sp|Q3TRJ4|K1C26_MOUSE	51 kDa	0	0	0	0	0	2	0	0	0	0	0	0		0	1	0	0	0.666667	0	0	0
Low-density lipoprotein receptor OS=Mus musculus OX=10090 GN=Ldlr PE=1 SV=2	sp|P35951|LDLR_MOUSE	95 kDa	0	0	0	4	0	0	0	0	0	0	0	0		0	1	0	0	1.33333	0	0	0
Tyrosine-protein kinase BAZ1B OS=Mus musculus OX=10090 GN=Baz1b PE=1 SV=2	sp|Q9Z277|BAZ1B_MOUSE	171 kDa	0	0	0	0	0	0	0	0	0	4	0	0		0	0	0	1	0	0	1.33333	0
Ras-related protein Rab-1A OS=Mus musculus OX=10090 GN=Rab1A PE=1 SV=3	sp|P62821|RAB1A_MOUSE (+1)	23 kDa	0	0	0	0	0	3	0	0	0	0	0	0		0	1	0	0	1	0	0	0
Protein patched homolog 1 OS=Mus musculus OX=10090 GN=Ptch1 PE=1 SV=1	sp|Q61115|PTC1_MOUSE	159 kDa	0	0	0	0	0	0	0	0	4	0	0	0		0	0	1	0	0	1.33333	0	0
Aldehyde dehydrogenase, mitochondrial OS=Mus musculus OX=10090 GN=Aldh2 PE=1 SV=1	sp|P47738|ALDH2_MOUSE	57 kDa	0	0	0	0	0	0	0	2	0	0	0	0		0	0	1	0	0	0.666667	0	0
Cytoskeleton-associated protein 4 OS=Mus musculus OX=10090 GN=Ckap4 PE=1 SV=2	sp|Q8BMK4|CKAP4_MOUSE	64 kDa	0	0	0	0	0	2	0	0	0	0	0	0		0	1	0	0	0.666667	0	0	0
DNA replication licensing factor MCM7 OS=Mus musculus OX=10090 GN=Mcm7 PE=1 SV=1	sp|Q61881|MCM7_MOUSE	81 kDa	0	0	0	0	0	0	0	0	3	0	2	0		0	0	1	1	0	1	0.666667	0
Disco-interacting protein 2 homolog B OS=Mus musculus OX=10090 GN=Dip2b PE=1 SV=1	sp|Q3UH60|DIP2B_MOUSE	171 kDa	0	0	0	0	0	0	0	0	3	0	0	0		0	0	1	0	0	1	0	0
AP-2 complex subunit alpha-1 OS=Mus musculus OX=10090 GN=Ap2a1 PE=1 SV=1	sp|P17426|AP2A1_MOUSE	108 kDa	0	0	0	4	0	3	0	0	0	0	0	0		0	2	0	0	2.33333	0	0	0
GRB2-related adapter protein OS=Mus musculus OX=10090 GN=Grap PE=1 SV=1	sp|Q9CX99|GRAP_MOUSE	25 kDa	0	0	0	3	0	0	0	0	0	0	0	0		0	1	0	0	1	0	0	0
Chromodomain-helicase-DNA-binding protein 4 OS=Mus musculus OX=10090 GN=Chd4 PE=1 SV=1	sp|Q6PDQ2|CHD4_MOUSE	218 kDa	0	0	0	0	0	0	0	0	0	4	0	0		0	0	0	1	0	0	1.33333	0
Transmembrane emp24 domain-containing protein 9 OS=Mus musculus OX=10090 GN=Tmed9 PE=1 SV=2	sp|Q99KF1|TMED9_MOUSE	27 kDa	0	0	0	0	0	4	0	0	0	0	0	0		0	1	0	0	1.33333	0	0	0
Alpha-actinin-4 OS=Mus musculus OX=10090 GN=Actn4 PE=1 SV=1	sp|P57780|ACTN4_MOUSE	105 kDa	0	0	0	0	0	8	0	0	0	0	0	5		0	1	0	1	2.66667	0	1.66667	0
Plakophilin-3 OS=Mus musculus OX=10090 GN=Pkp3 PE=1 SV=2	sp|Q9QY23|PKP3_MOUSE	87 kDa	0	0	0	0	0	12	0	0	0	0	0	2		0	1	0	1	4	0	0.666667	0
Proteasome subunit beta type-5 OS=Mus musculus OX=10090 GN=Psmb5 PE=1 SV=3	sp|O55234|PSB5_MOUSE	29 kDa	0	0	0	0	0	2	0	0	0	0	0	0		0	1	0	0	0.666667	0	0	0
Aldehyde dehydrogenase 1A1 OS=Mus musculus OX=10090 GN=Aldh1a1 PE=1 SV=5	sp|P24549|AL1A1_MOUSE	54 kDa	0	0	0	0	0	0	0	3	0	0	0	0		0	0	1	0	0	1	0	0
Claudin domain-containing protein 1 OS=Mus musculus OX=10090 GN=Cldnd1 PE=1 SV=1	sp|Q9CQX5|CLDN1_MOUSE	29 kDa	0	0	0	2	0	0	0	0	4	0	0	0		0	1	1	0	0.666667	1.33333	0	0
Sciellin OS=Mus musculus OX=10090 GN=Scel PE=1 SV=2	sp|Q9EQG3|SCEL_MOUSE	73 kDa	0	0	0	0	0	0	0	0	0	0	0	2		0	0	0	1	0	0	0.666667	0
Sphingomyelin phosphodiesterase 3 OS=Mus musculus OX=10090 GN=Smpd3 PE=1 SV=1	sp|Q9JJY3|NSMA2_MOUSE	71 kDa	0	0	0	0	0	2	0	0	0	0	0	0		0	1	0	0	0.666667	0	0	0
T-complex protein 1 subunit zeta OS=Mus musculus OX=10090 GN=Cct6a PE=1 SV=3	sp|P80317|TCPZ_MOUSE	58 kDa	0	0	0	0	0	0	0	0	5	0	0	0		0	0	1	0	0	1.66667	0	0
Band 4.1-like protein 2 OS=Mus musculus OX=10090 GN=Epb41l2 PE=1 SV=2	sp|O70318|E41L2_MOUSE	110 kDa	0	0	0	0	0	8	0	0	0	0	0	0		0	1	0	0	2.66667	0	0	0
Protein disulfide-isomerase OS=Mus musculus OX=10090 GN=P4hb PE=1 SV=2	sp|P09103|PDIA1_MOUSE	57 kDa	0	0	0	0	0	4	0	0	0	0	0	7		0	1	0	1	1.33333	0	2.33333	0
Alpha-actinin-1 OS=Mus musculus OX=10090 GN=Actn1 PE=1 SV=1	sp|Q7TPR4|ACTN1_MOUSE	103 kDa	0	0	0	0	0	10	0	0	0	0	0	0		0	1	0	0	3.33333	0	0	0
DNA-directed RNA polymerases I, II, and III subunit RPABC1 OS=Mus musculus OX=10090 GN=Polr2e PE=1 SV=1	sp|Q80UW8|RPAB1_MOUSE	25 kDa	0	0	0	2	0	0	0	0	0	2	0	0		0	1	0	1	0.666667	0	0.666667	0
60S ribosomal protein L32 OS=Mus musculus OX=10090 GN=Rpl32 PE=1 SV=2	sp|P62911|RL32_MOUSE	16 kDa	0	0	0	2	0	2	0	0	0	0	0	0		0	2	0	0	1.33333	0	0	0
pre-rRNA 2'-O-ribose RNA methyltransferase FTSJ3 OS=Mus musculus OX=10090 GN=Ftsj3 PE=1 SV=1	sp|Q9DBE9|SPB1_MOUSE	96 kDa	0	0	0	2	0	0	0	0	0	0	0	0		0	1	0	0	0.666667	0	0	0
Heat shock protein 75 kDa, mitochondrial OS=Mus musculus OX=10090 GN=Trap1 PE=1 SV=1	sp|Q9CQN1|TRAP1_MOUSE	80 kDa	0	0	0	0	0	0	0	0	4	2	0	0		0	0	1	1	0	1.33333	0.666667	0
Nucleoside diphosphate kinase A OS=Mus musculus OX=10090 GN=Nme1 PE=1 SV=1	sp|P15532|NDKA_MOUSE	17 kDa	0	0	0	0	0	6	0	0	0	0	0	2		0	1	0	1	2	0	0.666667	0
Proteasome subunit alpha type-5 OS=Mus musculus OX=10090 GN=Psma5 PE=1 SV=1	sp|Q9Z2U1|PSA5_MOUSE	26 kDa	0	0	0	0	0	2	0	0	0	0	0	0		0	1	0	0	0.666667	0	0	0
ADP-ribosylation factor-like protein 8B OS=Mus musculus OX=10090 GN=Arl8b PE=1 SV=1	sp|Q9CQW2|ARL8B_MOUSE	22 kDa	0	0	0	0	2	2	0	0	0	0	0	0		0	2	0	0	1.33333	0	0	0
Low-density lipoprotein receptor-related protein 6 OS=Mus musculus OX=10090 GN=Lrp6 PE=1 SV=1	sp|O88572|LRP6_MOUSE	180 kDa	0	0	0	0	0	0	0	0	3	0	0	2		0	0	1	1	0	1	0.666667	0
Filamin-A OS=Mus musculus OX=10090 GN=Flna PE=1 SV=5	sp|Q8BTM8|FLNA_MOUSE	281 kDa	0	0	0	0	0	4	0	0	0	0	0	0		0	1	0	0	1.33333	0	0	0
Serine/arginine-rich splicing factor 3 OS=Mus musculus OX=10090 GN=Srsf3 PE=1 SV=1	sp|P84104|SRSF3_MOUSE	19 kDa	0	0	0	4	0	0	0	0	0	0	0	0		0	1	0	0	1.33333	0	0	0
U5 small nuclear ribonucleoprotein 40 kDa protein OS=Mus musculus OX=10090 GN=Snrnp40 PE=1 SV=1	sp|Q6PE01|SNR40_MOUSE	39 kDa	0	0	0	2	0	0	0	0	0	3	0	0		0	1	0	1	0.666667	0	1	0
Aldo-keto reductase family 1 member C21 OS=Mus musculus OX=10090 GN=Akr1c21 PE=1 SV=2	sp|Q91WR5|AK1CL_MOUSE	37 kDa	0	0	0	0	0	3	0	0	0	0	0	3		0	1	0	1	1	0	1	0
Coiled-coil domain-containing protein 171 OS=Mus musculus OX=10090 GN=Ccdc171 PE=2 SV=1	sp|E9Q1U1|CC171_MOUSE	152 kDa	0	0	0	0	0	2	0	0	0	0	0	0		0	1	0	0	0.666667	0	0	0
T-lymphocyte activation antigen CD80 OS=Mus musculus OX=10090 GN=Cd80 PE=1 SV=1	sp|Q00609|CD80_MOUSE	35 kDa	0	0	0	3	0	0	0	0	0	0	0	0		0	1	0	0	1	0	0	0
Septin-2 OS=Mus musculus OX=10090 GN=Septin2 PE=1 SV=2	sp|P42208|SEPT2_MOUSE	42 kDa	0	0	0	0	0	0	0	0	2	0	0	0		0	0	1	0	0	0.666667	0	0
Leucine-rich repeat flightless-interacting protein 2 OS=Mus musculus OX=10090 GN=Lrrfip2 PE=1 SV=1	sp|Q91WK0|LRRF2_MOUSE	47 kDa	0	0	0	0	2	0	0	0	0	0	0	0		0	1	0	0	0.666667	0	0	0
Interferon gamma receptor 1 OS=Mus musculus OX=10090 GN=Ifngr1 PE=1 SV=3	sp|P15261|INGR1_MOUSE	52 kDa	0	0	0	0	0	2	0	0	0	0	0	2		0	1	0	1	0.666667	0	0.666667	0
ICOS ligand OS=Mus musculus OX=10090 GN=Icoslg PE=1 SV=1	sp|Q9JHJ8|ICOSL_MOUSE	36 kDa	0	0	0	3	0	0	0	0	0	0	0	0		0	1	0	0	1	0	0	0
DnaJ homolog subfamily A member 2 OS=Mus musculus OX=10090 GN=Dnaja2 PE=1 SV=1	sp|Q9QYJ0|DNJA2_MOUSE	46 kDa	0	0	0	0	0	0	0	3	2	0	0	0		0	0	2	0	0	1.66667	0	0
RRP15-like protein OS=Mus musculus OX=10090 GN=Rrp15 PE=1 SV=2	sp|Q9CYX7|RRP15_MOUSE	31 kDa	0	0	0	2	0	0	0	0	0	4	0	0		0	1	0	1	0.666667	0	1.33333	0
Barrier-to-autointegration factor OS=Mus musculus OX=10090 GN=Banf1 PE=1 SV=1	sp|O54962|BAF_MOUSE	10 kDa	0	0	0	3	0	0	0	0	0	0	0	0		0	1	0	0	1	0	0	0
Voltage-dependent anion-selective channel protein 1 OS=Mus musculus OX=10090 GN=Vdac1 PE=1 SV=3	sp|Q60932|VDAC1_MOUSE	32 kDa	0	0	0	0	0	3	0	0	0	0	0	0		0	1	0	0	1	0	0	0
Chromobox protein homolog 5 OS=Mus musculus OX=10090 GN=Cbx5 PE=1 SV=1	sp|Q61686|CBX5_MOUSE	22 kDa	0	0	0	0	0	0	0	0	0	2	0	0		0	0	0	1	0	0	0.666667	0
Dynein light chain 1, cytoplasmic OS=Mus musculus OX=10090 GN=Dynll1 PE=1 SV=1	sp|P63168|DYL1_MOUSE	10 kDa	0	0	0	0	0	2	0	0	0	0	0	0		0	1	0	0	0.666667	0	0	0
Hepatitis A virus cellular receptor 1 homolog OS=Mus musculus OX=10090 GN=Havcr1 PE=1 SV=2	sp|Q5QNS5|HAVR1_MOUSE	33 kDa	0	0	0	0	2	0	0	2	0	0	0	0		0	1	1	0	0.666667	0.666667	0	0
Hemoglobin subunit beta-1 OS=Mus musculus OX=10090 GN=Hbb-b1 PE=1 SV=2	sp|P02088|HBB1_MOUSE	16 kDa	0	0	0	2	0	0	0	2	0	0	0	0		0	1	1	0	0.666667	0.666667	0	0
Ezrin OS=Mus musculus OX=10090 GN=Ezr PE=1 SV=3	sp|P26040|EZRI_MOUSE	69 kDa	0	0	0	0	0	0	0	0	0	0	0	3		0	0	0	1	0	0	1	0
Protein kinase C beta type OS=Mus musculus OX=10090 GN=Prkcb PE=1 SV=4	sp|P68404|KPCB_MOUSE	77 kDa	0	0	0	0	0	3	0	0	0	0	0	0		0	1	0	0	1	0	0	0
ATPase family AAA domain-containing protein 3 OS=Mus musculus OX=10090 GN=Atad3 PE=1 SV=1	sp|Q925I1|ATAD3_MOUSE	67 kDa	0	0	0	0	0	0	0	0	2	0	0	0		0	0	1	0	0	0.666667	0	0
Protein MAK16 homolog OS=Mus musculus OX=10090 GN=Mak16 PE=1 SV=1	sp|Q8BGS0|MAK16_MOUSE	35 kDa	0	0	0	2	0	0	0	0	0	0	0	0		0	1	0	0	0.666667	0	0	0
T-complex protein 1 subunit epsilon OS=Mus musculus OX=10090 GN=Cct5 PE=1 SV=1	sp|P80316|TCPE_MOUSE	60 kDa	0	0	0	0	0	0	0	0	4	0	0	0		0	0	1	0	0	1.33333	0	0
Nck-associated protein 1-like OS=Mus musculus OX=10090 GN=Nckap1l PE=1 SV=1	sp|Q8K1X4|NCKPL_MOUSE	129 kDa	0	0	0	0	0	0	0	0	3	0	0	0		0	0	1	0	0	1	0	0
Copine-1 OS=Mus musculus OX=10090 GN=Cpne1 PE=1 SV=1	sp|Q8C166|CPNE1_MOUSE	59 kDa	0	0	0	0	0	6	0	0	0	0	0	0		0	1	0	0	2	0	0	0
AP-2 complex subunit alpha-2 OS=Mus musculus OX=10090 GN=Ap2a2 PE=1 SV=2	sp|P17427|AP2A2_MOUSE	104 kDa	0	0	0	0	0	5	0	0	0	0	0	0		0	1	0	0	1.66667	0	0	0
Dedicator of cytokinesis protein 8 OS=Mus musculus OX=10090 GN=Dock8 PE=1 SV=4	sp|Q8C147|DOCK8_MOUSE	239 kDa	0	0	0	0	0	3	0	0	2	0	0	0		0	1	1	0	1	0.666667	0	0
Inosine-5'-monophosphate dehydrogenase 2 OS=Mus musculus OX=10090 GN=Impdh2 PE=1 SV=2	sp|P24547|IMDH2_MOUSE	56 kDa	0	0	0	2	0	0	0	0	0	0	0	0		0	1	0	0	0.666667	0	0	0
Bromodomain adjacent to zinc finger domain protein 1A OS=Mus musculus OX=10090 GN=Baz1a PE=1 SV=3	sp|O88379|BAZ1A_MOUSE	178 kDa	0	0	0	0	0	0	0	0	0	2	0	0		0	0	0	1	0	0	0.666667	0
Nucleolar and coiled-body phosphoprotein 1 OS=Mus musculus OX=10090 GN=Nolc1 PE=1 SV=1	sp|E9Q5C9|NOLC1_MOUSE	74 kDa	0	0	0	0	0	0	0	0	0	2	0	0		0	0	0	1	0	0	0.666667	0
ATP-citrate synthase OS=Mus musculus OX=10090 GN=Acly PE=1 SV=1	sp|Q91V92|ACLY_MOUSE	120 kDa	0	0	0	0	0	3	0	0	0	0	0	0		0	1	0	0	1	0	0	0
Unconventional myosin-Ic OS=Mus musculus OX=10090 GN=Myo1c PE=1 SV=2	sp|Q9WTI7|MYO1C_MOUSE	122 kDa	0	0	0	0	0	0	0	0	0	0	0	3		0	0	0	1	0	0	1	0
Ras-related protein Rab-11B OS=Mus musculus OX=10090 GN=Rab11b PE=1 SV=3	sp|P46638|RB11B_MOUSE (+1)	24 kDa	0	0	0	0	0	5	0	0	0	0	0	2		0	1	0	1	1.66667	0	0.666667	0
C-type lectin domain family 2 member I OS=Mus musculus OX=10090 GN=Clec2i PE=1 SV=1	sp|Q9WVF9|CLC2I_MOUSE	25 kDa	0	0	0	0	0	0	0	0	2	0	0	0		0	0	1	0	0	0.666667	0	0
Annexin A7 OS=Mus musculus OX=10090 GN=Anxa7 PE=1 SV=2	sp|Q07076|ANXA7_MOUSE	50 kDa	0	0	0	0	0	3	0	0	0	0	0	0		0	1	0	0	1	0	0	0
Disks large homolog 1 OS=Mus musculus OX=10090 GN=Dlg1 PE=1 SV=1	sp|Q811D0|DLG1_MOUSE	100 kDa	0	0	0	0	0	3	0	0	0	0	0	0		0	1	0	0	1	0	0	0
Phosphate carrier protein, mitochondrial OS=Mus musculus OX=10090 GN=Slc25a3 PE=1 SV=1	sp|Q8VEM8|MPCP_MOUSE	40 kDa	0	0	0	0	0	4	0	0	0	0	0	0		0	1	0	0	1.33333	0	0	0
Phosphoglycerate kinase 1 OS=Mus musculus OX=10090 GN=Pgk1 PE=1 SV=4	sp|P09411|PGK1_MOUSE	45 kDa	0	0	0	0	0	6	0	0	0	0	0	0		0	1	0	0	2	0	0	0
Fatty acid synthase OS=Mus musculus OX=10090 GN=Fasn PE=1 SV=2	sp|P19096|FAS_MOUSE	272 kDa	0	0	0	0	0	7	0	0	0	0	0	0		0	1	0	0	2.33333	0	0	0
ATP-dependent 6-phosphofructokinase, liver type OS=Mus musculus OX=10090 GN=Pfkl PE=1 SV=4	sp|P12382|PFKAL_MOUSE	85 kDa	0	0	0	0	0	7	0	0	0	0	0	0		0	1	0	0	2.33333	0	0	0
ATP-binding cassette sub-family F member 2 OS=Mus musculus OX=10090 GN=Abcf2 PE=1 SV=1	sp|Q99LE6|ABCF2_MOUSE	72 kDa	0	0	0	0	0	0	0	0	3	0	0	0		0	0	1	0	0	1	0	0
Plexin-A1 OS=Mus musculus OX=10090 GN=Plxna1 PE=1 SV=1	sp|P70206|PLXA1_MOUSE	211 kDa	0	0	0	0	0	0	0	0	3	0	0	0		0	0	1	0	0	1	0	0
Arginine and glutamate-rich protein 1 OS=Mus musculus OX=10090 GN=Arglu1 PE=1 SV=2	sp|Q3UL36|ARGL1_MOUSE	33 kDa	0	0	0	0	0	0	0	0	4	0	0	0		0	0	1	0	0	1.33333	0	0
Cellular retinoic acid-binding protein 2 OS=Mus musculus OX=10090 GN=Crabp2 PE=2 SV=2	sp|P22935|RABP2_MOUSE	16 kDa	0	0	0	0	0	0	0	0	2	0	0	0		0	0	1	0	0	0.666667	0	0
Puromycin-sensitive aminopeptidase OS=Mus musculus OX=10090 GN=Npepps PE=1 SV=2	sp|Q11011|PSA_MOUSE	103 kDa	0	0	0	0	0	4	0	0	0	0	0	0		0	1	0	0	1.33333	0	0	0
Malate dehydrogenase, mitochondrial OS=Mus musculus OX=10090 GN=Mdh2 PE=1 SV=3	sp|P08249|MDHM_MOUSE	36 kDa	0	0	0	0	0	3	0	0	0	0	0	0		0	1	0	0	1	0	0	0
Mid1-interacting protein 1 OS=Mus musculus OX=10090 GN=Mid1ip1 PE=1 SV=1	sp|Q9CQ20|M1IP1_MOUSE	20 kDa	0	0	0	0	0	0	0	0	3	0	0	0		0	0	1	0	0	1	0	0
Probable hydrolase PNKD OS=Mus musculus OX=10090 GN=Pnkd PE=1 SV=2	sp|Q69ZP3|PNKD_MOUSE	43 kDa	0	0	0	0	0	2	0	0	0	0	0	3		0	1	0	1	0.666667	0	1	0
Proto-oncogene vav OS=Mus musculus OX=10090 GN=Vav1 PE=1 SV=1	sp|P27870|VAV_MOUSE	98 kDa	0	0	0	0	0	3	0	0	2	0	0	0		0	1	1	0	1	0.666667	0	0
Sodium-dependent multivitamin transporter OS=Mus musculus OX=10090 GN=Slc5a6 PE=1 SV=2	sp|Q5U4D8|SC5A6_MOUSE	69 kDa	0	0	0	0	0	0	0	0	2	0	0	0		0	0	1	0	0	0.666667	0	0
Putative adenosylhomocysteinase 3 OS=Mus musculus OX=10090 GN=Ahcyl2 PE=1 SV=1	sp|Q68FL4|SAHH3_MOUSE	67 kDa	0	0	0	0	0	2	0	0	0	0	0	0		0	1	0	0	0.666667	0	0	0
Very-long-chain enoyl-CoA reductase OS=Mus musculus OX=10090 GN=Tecr PE=1 SV=1	sp|Q9CY27|TECR_MOUSE	36 kDa	0	0	0	0	0	3	0	0	0	0	0	0		0	1	0	0	1	0	0	0
Chromobox protein homolog 3 OS=Mus musculus OX=10090 GN=Cbx3 PE=1 SV=2	sp|P23198|CBX3_MOUSE	21 kDa	0	0	0	0	0	0	0	0	0	4	0	0		0	0	0	1	0	0	1.33333	0
Ras-related protein Rab-25 OS=Mus musculus OX=10090 GN=Rab25 PE=1 SV=2	sp|Q9WTL2|RAB25_MOUSE	23 kDa	0	0	0	0	0	4	0	0	0	0	0	3		0	1	0	1	1.33333	0	1	0
Transformer-2 protein homolog beta OS=Mus musculus OX=10090 GN=Tra2b PE=1 SV=1	sp|P62996|TRA2B_MOUSE	34 kDa	0	0	0	3	0	0	0	0	0	0	0	0		0	1	0	0	1	0	0	0
6-phosphogluconate dehydrogenase, decarboxylating OS=Mus musculus OX=10090 GN=Pgd PE=1 SV=3	sp|Q9DCD0|6PGD_MOUSE	53 kDa	0	0	0	0	0	0	0	0	0	0	0	5		0	0	0	1	0	0	1.66667	0
Phosphoglycerate kinase 2 OS=Mus musculus OX=10090 GN=Pgk2 PE=1 SV=4	sp|P09041|PGK2_MOUSE	45 kDa	0	0	0	0	0	2	0	0	0	0	0	0		0	1	0	0	0.666667	0	0	0
N-acetyl-D-glucosamine kinase OS=Mus musculus OX=10090 GN=Nagk PE=1 SV=3	sp|Q9QZ08|NAGK_MOUSE	37 kDa	0	0	0	0	0	3	0	0	0	0	0	0		0	1	0	0	1	0	0	0
Septin-7 OS=Mus musculus OX=10090 GN=Septin7 PE=1 SV=1	sp|O55131|SEPT7_MOUSE	51 kDa	0	0	0	0	2	0	0	0	0	0	0	0		0	1	0	0	0.666667	0	0	0
Chloride intracellular channel protein 1 OS=Mus musculus OX=10090 GN=Clic1 PE=1 SV=3	sp|Q9Z1Q5|CLIC1_MOUSE	27 kDa	0	0	0	0	0	2	0	0	0	0	0	2		0	1	0	1	0.666667	0	0.666667	0
Glutamine synthetase OS=Mus musculus OX=10090 GN=Glul PE=1 SV=6	sp|P15105|GLNA_MOUSE	42 kDa	0	0	0	0	0	3	0	0	0	0	0	0		0	1	0	0	1	0	0	0
Transitional endoplasmic reticulum ATPase OS=Mus musculus OX=10090 GN=Vcp PE=1 SV=4	sp|Q01853|TERA_MOUSE	89 kDa	0	0	0	0	0	6	0	0	0	0	0	0		0	1	0	0	2	0	0	0
V-type proton ATPase catalytic subunit A OS=Mus musculus OX=10090 GN=Atp6v1a PE=1 SV=2	sp|P50516|VATA_MOUSE	68 kDa	0	0	0	0	0	5	0	0	0	0	0	0		0	1	0	0	1.66667	0	0	0
Ubiquinone biosynthesis monooxygenase COQ6, mitochondrial OS=Mus musculus OX=10090 GN=Coq6 PE=1 SV=3	sp|Q8R1S0|COQ6_MOUSE	51 kDa	0	0	0	2	0	0	0	0	0	0	0	0		0	1	0	0	0.666667	0	0	0
T-complex protein 1 subunit eta OS=Mus musculus OX=10090 GN=Cct7 PE=1 SV=1	sp|P80313|TCPH_MOUSE	60 kDa	0	0	0	0	0	0	0	0	2	0	0	0		0	0	1	0	0	0.666667	0	0
Guanine nucleotide-binding protein G(I)/G(S)/G(O) subunit gamma-12 OS=Mus musculus OX=10090 GN=Gng12 PE=1 SV=3	sp|Q9DAS9|GBG12_MOUSE	8 kDa	0	0	0	2	0	0	0	0	2	0	0	0		0	1	1	0	0.666667	0.666667	0	0
Nicotinamide phosphoribosyltransferase OS=Mus musculus OX=10090 GN=Nampt PE=1 SV=1	sp|Q99KQ4|NAMPT_MOUSE	55 kDa	0	0	0	0	0	2	0	0	0	0	0	0		0	1	0	0	0.666667	0	0	0
Protein BUD31 homolog OS=Mus musculus OX=10090 GN=Bud31 PE=1 SV=2	sp|Q6PGH1|BUD31_MOUSE	17 kDa	0	0	0	2	0	0	0	0	0	2	0	0		0	1	0	1	0.666667	0	0.666667	0
Protein disulfide-isomerase A3 OS=Mus musculus OX=10090 GN=Pdia3 PE=1 SV=2	sp|P27773|PDIA3_MOUSE	57 kDa	0	0	0	0	0	2	0	0	0	0	0	0		0	1	0	0	0.666667	0	0	0
Splicing factor U2AF 65 kDa subunit OS=Mus musculus OX=10090 GN=U2af2 PE=1 SV=3	sp|P26369|U2AF2_MOUSE	54 kDa	0	0	0	0	0	0	0	0	0	2	0	0		0	0	0	1	0	0	0.666667	0
Tripartite motif-containing protein 29 OS=Mus musculus OX=10090 GN=Trim29 PE=1 SV=1	sp|Q8R2Q0|TRI29_MOUSE	66 kDa	0	0	0	0	0	4	0	0	0	0	0	0		0	1	0	0	1.33333	0	0	0
E3 ubiquitin-protein ligase MGRN1 OS=Mus musculus OX=10090 GN=Mgrn1 PE=1 SV=2	sp|Q9D074|MGRN1_MOUSE	58 kDa	0	0	0	0	0	0	0	0	2	0	0	0		0	0	1	0	0	0.666667	0	0
Erbin OS=Mus musculus OX=10090 GN=Erbin PE=1 SV=3	sp|Q80TH2|ERBIN_MOUSE	157 kDa	0	0	0	0	0	2	0	0	0	0	0	0		0	1	0	0	0.666667	0	0	0
Protein kinase C epsilon type OS=Mus musculus OX=10090 GN=Prkce PE=1 SV=1	sp|P16054|KPCE_MOUSE	84 kDa	0	0	0	0	0	2	0	0	0	0	0	0		0	1	0	0	0.666667	0	0	0
DNA replication licensing factor MCM5 OS=Mus musculus OX=10090 GN=Mcm5 PE=1 SV=2	sp|P49718|MCM5_MOUSE	82 kDa	0	0	0	0	0	0	0	0	2	0	0	0		0	0	1	0	0	0.666667	0	0
Basic leucine zipper and W2 domain-containing protein 1 OS=Mus musculus OX=10090 GN=Bzw1 PE=1 SV=1	sp|Q9CQC6|BZW1_MOUSE	48 kDa	0	0	0	0	0	5	0	0	0	0	0	0		0	1	0	0	1.66667	0	0	0
Cathepsin E OS=Mus musculus OX=10090 GN=Ctse PE=1 SV=2	sp|P70269|CATE_MOUSE	43 kDa	0	0	0	3	0	0	0	0	0	0	0	0		0	1	0	0	1	0	0	0
Proliferation-associated protein 2G4 OS=Mus musculus OX=10090 GN=Pa2g4 PE=1 SV=3	sp|P50580|PA2G4_MOUSE	44 kDa	0	0	0	0	0	4	0	0	0	0	0	0		0	1	0	0	1.33333	0	0	0
Attractin OS=Mus musculus OX=10090 GN=Atrn PE=1 SV=3	sp|Q9WU60|ATRN_MOUSE	158 kDa	0	0	0	0	0	0	0	0	2	0	0	0		0	0	1	0	0	0.666667	0	0
Catenin delta-1 OS=Mus musculus OX=10090 GN=Ctnnd1 PE=1 SV=2	sp|P30999|CTND1_MOUSE	105 kDa	0	0	0	0	0	3	0	0	0	0	0	0		0	1	0	0	1	0	0	0
Calreticulin OS=Mus musculus OX=10090 GN=Calr PE=1 SV=1	sp|P14211|CALR_MOUSE	48 kDa	0	0	0	0	0	3	0	0	0	0	0	0		0	1	0	0	1	0	0	0
Ubiquitin-like modifier-activating enzyme 1 OS=Mus musculus OX=10090 GN=Uba1 PE=1 SV=1	sp|Q02053|UBA1_MOUSE	118 kDa	0	0	0	0	0	4	0	0	0	0	0	0		0	1	0	0	1.33333	0	0	0
Plasminogen activator inhibitor 2, macrophage OS=Mus musculus OX=10090 GN=Serpinb2 PE=1 SV=1	sp|P12388|PAI2_MOUSE	46 kDa	0	0	0	0	0	2	0	0	0	0	0	0		0	1	0	0	0.666667	0	0	0
Ribose-phosphate pyrophosphokinase 1 OS=Mus musculus OX=10090 GN=Prps1 PE=1 SV=4	sp|Q9D7G0|PRPS1_MOUSE	35 kDa	0	0	0	0	0	0	0	0	3	0	0	0		0	0	1	0	0	1	0	0
Coatomer subunit gamma-1 OS=Mus musculus OX=10090 GN=Copg1 PE=1 SV=1	sp|Q9QZE5|COPG1_MOUSE	98 kDa	0	0	0	0	0	2	0	0	0	0	0	0		0	1	0	0	0.666667	0	0	0
Aldo-keto reductase family 1 member B1 OS=Mus musculus OX=10090 GN=Akr1b1 PE=1 SV=3	sp|P45376|ALDR_MOUSE	36 kDa	0	0	0	0	0	3	0	0	0	0	0	0		0	1	0	0	1	0	0	0
Serpin B5 OS=Mus musculus OX=10090 GN=Serpinb5 PE=1 SV=1	sp|P70124|SPB5_MOUSE	42 kDa	0	0	0	0	0	5	0	0	0	0	0	0		0	1	0	0	1.66667	0	0	0
Filamin-B OS=Mus musculus OX=10090 GN=Flnb PE=1 SV=3	sp|Q80X90|FLNB_MOUSE	278 kDa	0	0	0	0	0	4	0	0	0	0	0	0		0	1	0	0	1.33333	0	0	0
TGF-beta receptor type-2 OS=Mus musculus OX=10090 GN=Tgfbr2 PE=1 SV=1	sp|Q62312|TGFR2_MOUSE	67 kDa	0	0	0	0	0	0	0	0	3	0	0	0		0	0	1	0	0	1	0	0
Glycolipid transfer protein OS=Mus musculus OX=10090 GN=Gltp PE=1 SV=3	sp|Q9JL62|GLTP_MOUSE	24 kDa	0	0	0	0	0	4	0	0	0	0	0	0		0	1	0	0	1.33333	0	0	0
Phosphoglycerate mutase 1 OS=Mus musculus OX=10090 GN=Pgam1 PE=1 SV=3	sp|Q9DBJ1|PGAM1_MOUSE	29 kDa	0	0	0	0	0	4	0	0	0	0	0	0		0	1	0	0	1.33333	0	0	0
26S proteasome regulatory subunit 7 OS=Mus musculus OX=10090 GN=Psmc2 PE=1 SV=5	sp|P46471|PRS7_MOUSE	49 kDa	0	0	0	0	0	2	0	0	0	0	0	0		0	1	0	0	0.666667	0	0	0
Glutamine--tRNA ligase OS=Mus musculus OX=10090 GN=Qars1 PE=1 SV=1	sp|Q8BML9|SYQ_MOUSE	88 kDa	0	0	0	0	0	3	0	0	0	0	0	0		0	1	0	0	1	0	0	0
Protein transport protein Sec61 subunit alpha isoform 1 OS=Mus musculus OX=10090 GN=Sec61a1 PE=1 SV=2	sp|P61620|S61A1_MOUSE	52 kDa	0	0	0	0	0	2	0	0	0	0	0	0		0	1	0	0	0.666667	0	0	0
Cysteine-rich secretory protein 2 OS=Mus musculus OX=10090 GN=Crisp2 PE=1 SV=1	sp|P16563|CRIS2_MOUSE	28 kDa	0	0	0	0	0	0	0	0	0	0	0	3		0	0	0	1	0	0	1	0
Signal peptidase complex catalytic subunit SEC11A OS=Mus musculus OX=10090 GN=Sec11a PE=1 SV=1	sp|Q9R0P6|SC11A_MOUSE	21 kDa	0	0	0	0	2	0	0	0	0	0	0	0		0	1	0	0	0.666667	0	0	0
Rho GTPase-activating protein 1 OS=Mus musculus OX=10090 GN=Arhgap1 PE=1 SV=1	sp|Q5FWK3|RHG01_MOUSE	50 kDa	0	0	0	0	0	2	0	0	0	0	0	0		0	1	0	0	0.666667	0	0	0
Piezo-type mechanosensitive ion channel component 1 OS=Mus musculus OX=10090 GN=Piezo1 PE=1 SV=1	sp|E2JF22|PIEZ1_MOUSE	292 kDa	0	0	0	0	0	0	0	0	2	0	0	0		0	0	1	0	0	0.666667	0	0
Eukaryotic translation initiation factor 3 subunit B OS=Mus musculus OX=10090 GN=Eif3b PE=1 SV=1	sp|Q8JZQ9|EIF3B_MOUSE	91 kDa	0	0	0	0	0	2	0	0	0	0	0	0		0	1	0	0	0.666667	0	0	0
Aspartate aminotransferase, cytoplasmic OS=Mus musculus OX=10090 GN=Got1 PE=1 SV=3	sp|P05201|AATC_MOUSE	46 kDa	0	0	0	0	0	2	0	0	0	0	0	0		0	1	0	0	0.666667	0	0	0
Annexin A4 OS=Mus musculus OX=10090 GN=Anxa4 PE=1 SV=4	sp|P97429|ANXA4_MOUSE	36 kDa	0	0	0	0	0	2	0	0	0	0	0	0		0	1	0	0	0.666667	0	0	0
Probable dimethyladenosine transferase OS=Mus musculus OX=10090 GN=Dimt1 PE=2 SV=1	sp|Q9D0D4|DIM1_MOUSE	35 kDa	0	0	0	0	0	0	0	0	3	0	0	0		0	0	1	0	0	1	0	0
ERO1-like protein alpha OS=Mus musculus OX=10090 GN=Ero1a PE=1 SV=2	sp|Q8R180|ERO1A_MOUSE	54 kDa	0	0	0	0	0	0	0	0	0	0	0	2		0	0	0	1	0	0	0.666667	0
Retinol dehydrogenase 12 OS=Mus musculus OX=10090 GN=Rdh12 PE=2 SV=1	sp|Q8BYK4|RDH12_MOUSE	35 kDa	0	0	0	0	0	2	0	0	0	0	0	0		0	1	0	0	0.666667	0	0	0
Fascin OS=Mus musculus OX=10090 GN=Fscn1 PE=1 SV=4	sp|Q61553|FSCN1_MOUSE	55 kDa	0	0	0	0	0	2	0	0	0	0	0	0		0	1	0	0	0.666667	0	0	0
Protein transport protein Sec61 subunit beta OS=Mus musculus OX=10090 GN=Sec61b PE=1 SV=3	sp|Q9CQS8|SC61B_MOUSE	10 kDa	0	0	0	0	0	0	0	0	2	0	0	0		0	0	1	0	0	0.666667	0	0
Translocon-associated protein subunit alpha OS=Mus musculus OX=10090 GN=Ssr1 PE=1 SV=1	sp|Q9CY50|SSRA_MOUSE	32 kDa	0	0	0	0	0	2	0	0	0	0	0	0		0	1	0	0	0.666667	0	0	0
NADPH--cytochrome P450 reductase OS=Mus musculus OX=10090 GN=Por PE=1 SV=2	sp|P37040|NCPR_MOUSE	77 kDa	0	0	0	0	0	2	0	0	0	0	0	0		0	1	0	0	0.666667	0	0	0
Ig gamma-2A chain C region, membrane-bound form OS=Mus musculus OX=10090 GN=Igh-1a PE=1 SV=3	sp|P01865|GCAM_MOUSE	44 kDa	0	0	2	23	21	22	23	19	35	29	18	23		1	3	3	3	22	25.6667	23.3333	3
Prohibitin-2 OS=Mus musculus OX=10090 GN=Phb2 PE=1 SV=1	sp|O35129|PHB2_MOUSE	33 kDa	0	0	2	6	7	5	6	9	9	4	4	8		1	3	3	3	6	8	5.33333	3
ADP-ribosylation factor 3 OS=Mus musculus OX=10090 GN=Arf3 PE=2 SV=2	sp|P61205|ARF3_MOUSE	21 kDa	3	0	0	3	5	7	3	7	7	4	3	0		1	3	3	2	5	5.66667	2.33333	2
T-complex protein 1 subunit gamma OS=Mus musculus OX=10090 GN=Cct3 PE=1 SV=1	sp|P80318|TCPG_MOUSE	61 kDa	0	0	4	3	0	3	4	4	14	5	5	5		1	2	3	3	2	7.33333	5	2
RNA-binding protein 14 OS=Mus musculus OX=10090 GN=Rbm14 PE=1 SV=1	sp|Q8C2Q3|RBM14_MOUSE	69 kDa	0	0	5	2	4	6	0	4	12	2	3	7		1	3	2	3	4	5.33333	4	2
Cofilin-1 OS=Mus musculus OX=10090 GN=Cfl1 PE=1 SV=3	sp|P18760|COF1_MOUSE	19 kDa	3	0	0	4	3	7	2	3	3	6	0	0		1	3	3	1	4.66667	2.66667	2	2
40S ribosomal protein S26 OS=Mus musculus OX=10090 GN=Rps26 PE=1 SV=3	sp|P62855|RS26_MOUSE	13 kDa	2	0	0	2	0	2	2	3	2	2	2	3		1	2	3	3	1.33333	2.33333	2.33333	2
Endoplasmic reticulum chaperone BiP OS=Mus musculus OX=10090 GN=Hspa5 PE=1 SV=3	sp|P20029|BIP_MOUSE	72 kDa	11	0	0	5	0	11	5	6	11	12	7	0		1	2	3	2	5.33333	7.33333	6.33333	1
Titin OS=Mus musculus OX=10090 GN=Ttn PE=1 SV=1	sp|A2ASS6|TITIN_MOUSE	3906 kDa	0	0	6	0	0	7	12	3	16	14	0	0		1	1	3	1	2.33333	10.3333	4.66667	1
14-3-3 protein sigma OS=Mus musculus OX=10090 GN=Sfn PE=1 SV=2	sp|O70456|1433S_MOUSE	28 kDa	0	0	6	0	2	23	5	0	11	2	2	13		1	2	2	3	8.33333	5.33333	5.66667	1
Triosephosphate isomerase OS=Mus musculus OX=10090 GN=Tpi1 PE=1 SV=5	sp|P17751|TPIS_MOUSE	27 kDa	0	0	3	0	2	10	0	2	5	4	3	6		1	2	2	3	4	2.33333	4.33333	1
40S ribosomal protein S25 OS=Mus musculus OX=10090 GN=Rps25 PE=1 SV=1	sp|P62852|RS25_MOUSE	14 kDa	0	0	5	3	2	2	0	3	6	3	0	4		1	3	2	2	2.33333	3	2.33333	1
Histone H2AX OS=Mus musculus OX=10090 GN=H2ax PE=1 SV=2	sp|P27661|H2AX_MOUSE	15 kDa	9	0	0	0	0	0	0	0	0	0	0	0		1	0	0	0	0	0	0	0
Fibrous sheath-interacting protein 2 OS=Mus musculus OX=10090 GN=Fsip2 PE=1 SV=3	sp|A2ARZ3|FSIP2_MOUSE	785 kDa	3	0	0	3	6	0	5	5	0	2	17	0		1	2	2	2	3	3.33333	6.33333	0
RNA-binding motif protein, X chromosome OS=Mus musculus OX=10090 GN=Rbmx PE=1 SV=1	sp|Q9WV02|RBMX_MOUSE	42 kDa	24	0	0	12	0	0	0	0	0	19	0	0		1	1	0	1	4	0	6.33333	0
Histone H1.3 OS=Mus musculus OX=10090 GN=H1-3 PE=1 SV=2	sp|P43277|H13_MOUSE	22 kDa	15	0	0	0	0	0	0	0	0	0	0	0		1	0	0	0	0	0	0	0
Probable ATP-dependent RNA helicase DDX17 OS=Mus musculus OX=10090 GN=Ddx17 PE=1 SV=1	sp|Q501J6|DDX17_MOUSE	72 kDa	12	0	0	9	0	0	0	0	0	9	0	0		1	1	0	1	3	0	3	0
Heat shock protein HSP 90-alpha OS=Mus musculus OX=10090 GN=Hsp90aa1 PE=1 SV=4	sp|P07901|HS90A_MOUSE	85 kDa	9	0	0	12	0	14	10	0	0	10	0	0		1	2	1	1	8.66667	3.33333	3.33333	0
116 kDa U5 small nuclear ribonucleoprotein component OS=Mus musculus OX=10090 GN=Eftud2 PE=1 SV=1	sp|O08810|U5S1_MOUSE	109 kDa	7	0	0	4	0	0	0	0	0	0	0	0		1	1	0	0	1.33333	0	0	0
GTP-binding protein 4 OS=Mus musculus OX=10090 GN=Gtpbp4 PE=1 SV=3	sp|Q99ME9|GTPB4_MOUSE	74 kDa	20	0	0	14	0	0	0	3	4	10	0	0		1	1	2	1	4.66667	2.33333	3.33333	0
Ribosome biogenesis protein BOP1 OS=Mus musculus OX=10090 GN=Bop1 PE=1 SV=1	sp|P97452|BOP1_MOUSE	83 kDa	14	0	0	7	0	0	0	4	0	7	0	0		1	1	1	1	2.33333	1.33333	2.33333	0
Histone-binding protein RBBP7 OS=Mus musculus OX=10090 GN=Rbbp7 PE=1 SV=1	sp|Q60973|RBBP7_MOUSE	48 kDa	8	0	0	0	0	0	0	0	0	0	0	0		1	0	0	0	0	0	0	0
DNA-binding protein Ikaros OS=Mus musculus OX=10090 GN=Ikzf1 PE=1 SV=2	sp|Q03267|IKZF1_MOUSE	57 kDa	20	0	0	13	0	0	0	0	0	5	0	0		1	1	0	1	4.33333	0	1.66667	0
Protein S100-A11 OS=Mus musculus OX=10090 GN=S100a11 PE=1 SV=1	sp|P50543|S10AB_MOUSE	11 kDa	0	0	2	0	0	6	0	0	4	0	0	3		1	1	1	1	2	1.33333	1	0
Pancreatic alpha-amylase OS=Mus musculus OX=10090 GN=Amy2 PE=1 SV=2	sp|P00688|AMYP_MOUSE	57 kDa	5	0	0	0	0	0	4	0	0	3	0	3		1	0	1	2	0	1.33333	2	0
Proliferating cell nuclear antigen OS=Mus musculus OX=10090 GN=Pcna PE=1 SV=2	sp|P17918|PCNA_MOUSE	29 kDa	7	0	0	7	0	0	0	4	3	5	0	0		1	1	2	1	2.33333	2.33333	1.66667	0
U3 small nucleolar ribonucleoprotein protein IMP4 OS=Mus musculus OX=10090 GN=Imp4 PE=2 SV=1	sp|Q8VHZ7|IMP4_MOUSE	34 kDa	4	0	0	0	0	0	0	0	0	0	0	0		1	0	0	0	0	0	0	0
60S ribosomal protein L5 OS=Mus musculus OX=10090 GN=Rpl5 PE=1 SV=3	sp|P47962|RL5_MOUSE	34 kDa	7	0	0	8	0	0	0	0	2	9	0	0		1	1	1	1	2.66667	0.666667	3	0
Nucleolar transcription factor 1 OS=Mus musculus OX=10090 GN=Ubtf PE=1 SV=1	sp|P25976|UBF1_MOUSE	90 kDa	11	0	0	9	0	0	0	0	0	12	0	0		1	1	0	1	3	0	4	0
Proteasome subunit alpha type-1 OS=Mus musculus OX=10090 GN=Psma1 PE=1 SV=1	sp|Q9R1P4|PSA1_MOUSE	30 kDa	0	3	0	3	0	4	0	0	2	0	0	0		1	2	1	0	2.33333	0.666667	0	0
Pumilio homolog 3 OS=Mus musculus OX=10090 GN=Pum3 PE=1 SV=2	sp|Q8BKS9|PUM3_MOUSE	73 kDa	9	0	0	9	0	0	0	0	0	3	0	0		1	1	0	1	3	0	1	0
40S ribosomal protein S5 OS=Mus musculus OX=10090 GN=Rps5 PE=1 SV=3	sp|P97461|RS5_MOUSE	23 kDa	0	2	0	7	0	3	0	3	5	2	2	0		1	2	2	2	3.33333	2.66667	1.33333	0
Splicing factor U2AF 35 kDa subunit OS=Mus musculus OX=10090 GN=U2af1 PE=1 SV=4	sp|Q9D883|U2AF1_MOUSE	28 kDa	3	0	0	3	0	0	0	3	0	3	0	2		1	1	1	2	1	1	1.66667	0
Metastasis-associated protein MTA2 OS=Mus musculus OX=10090 GN=Mta2 PE=1 SV=1	sp|Q9R190|MTA2_MOUSE	75 kDa	11	0	0	6	0	0	0	0	0	4	0	0		1	1	0	1	2	0	1.33333	0
DNA topoisomerase 1 OS=Mus musculus OX=10090 GN=Top1 PE=1 SV=2	sp|Q04750|TOP1_MOUSE	91 kDa	11	0	0	14	0	0	0	0	0	0	0	0		1	1	0	0	4.66667	0	0	0
General transcription factor II-I OS=Mus musculus OX=10090 GN=Gtf2i PE=1 SV=3	sp|Q9ESZ8|GTF2I_MOUSE	112 kDa	6	0	0	0	3	0	4	5	0	3	3	0		1	1	2	2	1	3	2	0
Protein POF1B OS=Mus musculus OX=10090 GN=Pof1b PE=2 SV=3	sp|Q8K4L4|POF1B_MOUSE	68 kDa	0	3	0	0	0	8	0	0	6	0	0	0		1	1	1	0	2.66667	2	0	0
WD repeat-containing protein 46 OS=Mus musculus OX=10090 GN=Wdr46 PE=2 SV=1	sp|Q9Z0H1|WDR46_MOUSE	69 kDa	5	0	0	6	0	0	0	0	0	4	0	0		1	1	0	1	2	0	1.33333	0
Nucleolar complex protein 2 homolog OS=Mus musculus OX=10090 GN=Noc2l PE=1 SV=2	sp|Q9WV70|NOC2L_MOUSE	85 kDa	10	0	0	6	0	0	0	0	0	5	0	0		1	1	0	1	2	0	1.66667	0
Cytosolic 10-formyltetrahydrofolate dehydrogenase OS=Mus musculus OX=10090 GN=Aldh1l1 PE=1 SV=1	sp|Q8R0Y6|AL1L1_MOUSE	99 kDa	0	2	0	0	0	0	0	2	2	0	0	0		1	0	2	0	0	1.33333	0	0
60S ribosomal protein L21 OS=Mus musculus OX=10090 GN=Rpl21 PE=1 SV=3	sp|O09167|RL21_MOUSE	19 kDa	0	4	0	2	0	0	0	2	0	0	3	0		1	1	1	1	0.666667	0.666667	1	0
60S ribosomal protein L36a OS=Mus musculus OX=10090 GN=Rpl36a PE=3 SV=2	sp|P83882|RL36A_MOUSE	12 kDa	4	0	0	4	0	0	0	3	2	4	0	0		1	1	2	1	1.33333	1.66667	1.33333	0
Nucleolar protein 10 OS=Mus musculus OX=10090 GN=Nol10 PE=2 SV=1	sp|Q5RJG1|NOL10_MOUSE	80 kDa	5	0	0	0	0	0	0	0	0	0	0	0		1	0	0	0	0	0	0	0
Proteasome subunit alpha type-7 OS=Mus musculus OX=10090 GN=Psma7 PE=1 SV=1	sp|Q9Z2U0|PSA7_MOUSE	28 kDa	0	3	0	0	0	4	0	0	2	0	0	0		1	1	1	0	1.33333	0.666667	0	0
Heterogeneous nuclear ribonucleoprotein Q OS=Mus musculus OX=10090 GN=Syncrip PE=1 SV=2	sp|Q7TMK9|HNRPQ_MOUSE	70 kDa	6	0	0	7	0	0	0	0	0	0	0	0		1	1	0	0	2.33333	0	0	0
60S ribosomal protein L36 OS=Mus musculus OX=10090 GN=Rpl36 PE=1 SV=2	sp|P47964|RL36_MOUSE	12 kDa	2	0	0	2	0	0	0	4	0	4	0	0		1	1	1	1	0.666667	1.33333	1.33333	0
Structural maintenance of chromosomes protein 1A OS=Mus musculus OX=10090 GN=Smc1a PE=1 SV=4	sp|Q9CU62|SMC1A_MOUSE	143 kDa	5	0	0	0	0	0	0	0	2	8	0	0		1	0	1	1	0	0.666667	2.66667	0
Ribosome biogenesis protein BRX1 homolog OS=Mus musculus OX=10090 GN=Brix1 PE=1 SV=3	sp|Q9DCA5|BRX1_MOUSE	41 kDa	6	0	0	5	0	0	0	2	0	0	0	0		1	1	1	0	1.66667	0.666667	0	0
Nuclear mitotic apparatus protein 1 OS=Mus musculus OX=10090 GN=Numa1 PE=1 SV=1	sp|E9Q7G0|NUMA1_MOUSE	236 kDa	17	0	0	0	0	0	0	0	0	2	0	0		1	0	0	1	0	0	0.666667	0
Interleukin enhancer-binding factor 2 OS=Mus musculus OX=10090 GN=Ilf2 PE=1 SV=1	sp|Q9CXY6|ILF2_MOUSE	43 kDa	5	0	0	4	0	0	0	2	0	4	0	0		1	1	1	1	1.33333	0.666667	1.33333	0
U3 small nucleolar RNA-associated protein 18 homolog OS=Mus musculus OX=10090 GN=Utp18 PE=1 SV=1	sp|Q5SSI6|UTP18_MOUSE	61 kDa	6	0	0	3	0	0	0	0	0	2	0	0		1	1	0	1	1	0	0.666667	0
Keratin-associated protein 9-3 OS=Mus musculus OX=10090 GN=Krtap9-3 PE=2 SV=1	sp|Q3V2C1|KRA93_MOUSE	14 kDa	0	0	8	0	0	0	0	4	0	0	0	0		1	0	1	0	0	1.33333	0	0
Tropomyosin alpha-3 chain OS=Mus musculus OX=10090 GN=Tpm3 PE=1 SV=3	sp|P21107|TPM3_MOUSE	33 kDa	0	3	0	0	0	8	0	0	2	0	0	0		1	1	1	0	2.66667	0.666667	0	0
RNA cytidine acetyltransferase OS=Mus musculus OX=10090 GN=Nat10 PE=1 SV=1	sp|Q8K224|NAT10_MOUSE	115 kDa	5	0	0	4	0	0	0	0	0	3	0	0		1	1	0	1	1.33333	0	1	0
Eukaryotic translation initiation factor 6 OS=Mus musculus OX=10090 GN=Eif6 PE=1 SV=2	sp|O55135|IF6_MOUSE	27 kDa	2	0	0	2	2	0	0	0	0	3	2	0		1	2	0	2	1.33333	0	1.66667	0
ATP-dependent RNA helicase DDX1 OS=Mus musculus OX=10090 GN=Ddx1 PE=1 SV=1	sp|Q91VR5|DDX1_MOUSE	83 kDa	5	0	0	0	0	0	0	0	2	3	0	0		1	0	1	1	0	0.666667	1	0
Probable rRNA-processing protein EBP2 OS=Mus musculus OX=10090 GN=Ebna1bp2 PE=2 SV=1	sp|Q9D903|EBP2_MOUSE	35 kDa	8	0	0	3	0	0	0	0	0	3	0	0		1	1	0	1	1	0	1	0
Peptidyl-prolyl cis-trans isomerase B OS=Mus musculus OX=10090 GN=Ppib PE=1 SV=2	sp|P24369|PPIB_MOUSE	24 kDa	3	0	0	2	0	0	0	2	0	3	0	0		1	1	1	1	0.666667	0.666667	1	0
60S ribosomal protein L7-like 1 OS=Mus musculus OX=10090 GN=Rpl7l1 PE=1 SV=1	sp|Q9D8M4|RL7L_MOUSE	29 kDa	3	0	0	2	0	0	0	0	0	3	0	0		1	1	0	1	0.666667	0	1	0
Splicing factor 3A subunit 1 OS=Mus musculus OX=10090 GN=Sf3a1 PE=1 SV=1	sp|Q8K4Z5|SF3A1_MOUSE	89 kDa	9	0	0	3	0	0	0	0	0	0	0	0		1	1	0	0	1	0	0	0
Proteasome subunit beta type-6 OS=Mus musculus OX=10090 GN=Psmb6 PE=1 SV=3	sp|Q60692|PSB6_MOUSE	25 kDa	0	2	0	0	0	2	0	0	0	0	0	0		1	1	0	0	0.666667	0	0	0
H/ACA ribonucleoprotein complex subunit 1 OS=Mus musculus OX=10090 GN=Gar1 PE=1 SV=1	sp|Q9CY66|GAR1_MOUSE	23 kDa	4	0	0	0	0	0	0	0	0	0	0	0		1	0	0	0	0	0	0	0
RuvB-like 2 OS=Mus musculus OX=10090 GN=Ruvbl2 PE=1 SV=3	sp|Q9WTM5|RUVB2_MOUSE	51 kDa	6	0	0	3	0	0	0	0	0	0	0	0		1	1	0	0	1	0	0	0
U2 small nuclear ribonucleoprotein A' OS=Mus musculus OX=10090 GN=Snrpa1 PE=1 SV=2	sp|P57784|RU2A_MOUSE	28 kDa	5	0	0	4	0	0	0	0	0	3	0	0		1	1	0	1	1.33333	0	1	0
Polyadenylate-binding protein 2 OS=Mus musculus OX=10090 GN=Pabpn1 PE=1 SV=3	sp|Q8CCS6|PABP2_MOUSE	32 kDa	2	0	0	0	0	0	0	0	0	2	0	0		1	0	0	1	0	0	0.666667	0
Y-box-binding protein 1 OS=Mus musculus OX=10090 GN=Ybx1 PE=1 SV=3	sp|P62960|YBOX1_MOUSE	36 kDa	3	0	0	0	0	0	0	3	0	2	0	0		1	0	1	1	0	1	0.666667	0
Importin subunit beta-1 OS=Mus musculus OX=10090 GN=Kpnb1 PE=1 SV=2	sp|P70168|IMB1_MOUSE	97 kDa	0	0	4	2	0	2	0	0	0	0	0	0		1	2	0	0	1.33333	0	0	0
Phospholipid hydroperoxide glutathione peroxidase OS=Mus musculus OX=10090 GN=Gpx4 PE=1 SV=4	sp|O70325|GPX4_MOUSE	22 kDa	3	0	0	4	0	0	0	0	0	0	0	0		1	1	0	0	1.33333	0	0	0
CCAAT/enhancer-binding protein zeta OS=Mus musculus OX=10090 GN=Cebpz PE=1 SV=2	sp|P53569|CEBPZ_MOUSE	120 kDa	6	0	0	6	0	0	0	0	0	0	0	0		1	1	0	0	2	0	0	0
Nuclear pore complex protein Nup85 OS=Mus musculus OX=10090 GN=Nup85 PE=1 SV=1	sp|Q8R480|NUP85_MOUSE	75 kDa	3	0	0	0	0	0	0	0	0	0	0	0		1	0	0	0	0	0	0	0
Splicing factor 3A subunit 3 OS=Mus musculus OX=10090 GN=Sf3a3 PE=1 SV=2	sp|Q9D554|SF3A3_MOUSE	59 kDa	6	0	0	0	0	0	0	0	0	3	0	0		1	0	0	1	0	0	1	0
U3 small nucleolar RNA-associated protein 4 homolog OS=Mus musculus OX=10090 GN=Utp4 PE=2 SV=3	sp|Q8R2N2|UTP4_MOUSE	77 kDa	9	0	0	3	0	0	0	0	0	0	0	0		1	1	0	0	1	0	0	0
Guanine nucleotide-binding protein-like 3 OS=Mus musculus OX=10090 GN=Gnl3 PE=1 SV=2	sp|Q8CI11|GNL3_MOUSE	61 kDa	5	0	0	6	0	0	0	0	0	2	0	0		1	1	0	1	2	0	0.666667	0
Pre-mRNA-processing factor 19 OS=Mus musculus OX=10090 GN=Prpf19 PE=1 SV=1	sp|Q99KP6|PRP19_MOUSE	55 kDa	6	0	0	2	0	0	0	0	0	0	0	0		1	1	0	0	0.666667	0	0	0
ATP-dependent RNA helicase DDX54 OS=Mus musculus OX=10090 GN=Ddx54 PE=1 SV=1	sp|Q8K4L0|DDX54_MOUSE	98 kDa	5	0	0	3	0	0	0	0	0	0	0	0		1	1	0	0	1	0	0	0
5'-3' exoribonuclease 2 OS=Mus musculus OX=10090 GN=Xrn2 PE=1 SV=1	sp|Q9DBR1|XRN2_MOUSE	109 kDa	3	0	0	0	0	0	0	0	0	0	0	0		1	0	0	0	0	0	0	0
Heterogeneous nuclear ribonucleoprotein U-like protein 2 OS=Mus musculus OX=10090 GN=Hnrnpul2 PE=1 SV=2	sp|Q00PI9|HNRL2_MOUSE	85 kDa	5	0	0	6	0	0	0	0	0	0	0	0		1	1	0	0	2	0	0	0
Profilin-1 OS=Mus musculus OX=10090 GN=Pfn1 PE=1 SV=2	sp|P62962|PROF1_MOUSE	15 kDa	3	0	0	0	0	4	0	0	0	0	0	0		1	1	0	0	1.33333	0	0	0
THO complex subunit 4 OS=Mus musculus OX=10090 GN=Alyref PE=1 SV=3	sp|O08583|THOC4_MOUSE	27 kDa	2	0	0	0	0	0	0	2	0	2	0	0		1	0	1	1	0	0.666667	0.666667	0
RNA-binding protein 28 OS=Mus musculus OX=10090 GN=Rbm28 PE=1 SV=4	sp|Q8CGC6|RBM28_MOUSE	84 kDa	6	0	0	4	0	0	0	0	0	0	0	0		1	1	0	0	1.33333	0	0	0
H/ACA ribonucleoprotein complex subunit 2 OS=Mus musculus OX=10090 GN=Nhp2 PE=1 SV=1	sp|Q9CRB2|NHP2_MOUSE	17 kDa	2	0	0	0	0	0	0	0	0	0	0	0		1	0	0	0	0	0	0	0
Heterogeneous nuclear ribonucleoprotein A/B OS=Mus musculus OX=10090 GN=Hnrnpab PE=1 SV=1	sp|Q99020|ROAA_MOUSE	31 kDa	4	0	0	0	0	0	0	0	0	0	0	0		1	0	0	0	0	0	0	0
mRNA export factor OS=Mus musculus OX=10090 GN=Rae1 PE=1 SV=1	sp|Q8C570|RAE1L_MOUSE	41 kDa	0	2	0	0	0	0	0	0	0	0	2	0		1	0	0	1	0	0	0.666667	0
Ribosomal RNA small subunit methyltransferase NEP1 OS=Mus musculus OX=10090 GN=Emg1 PE=1 SV=1	sp|O35130|NEP1_MOUSE	27 kDa	3	0	0	2	0	0	0	0	0	2	0	0		1	1	0	1	0.666667	0	0.666667	0
40S ribosomal protein S19 OS=Mus musculus OX=10090 GN=Rps19 PE=1 SV=3	sp|Q9CZX8|RS19_MOUSE	16 kDa	0	0	5	3	0	0	0	0	0	2	0	0		1	1	0	1	1	0	0.666667	0
40S ribosomal protein S15 OS=Mus musculus OX=10090 GN=Rps15 PE=1 SV=2	sp|P62843|RS15_MOUSE	17 kDa	0	0	2	3	0	0	0	0	0	0	0	0		1	1	0	0	1	0	0	0
Proteasome subunit beta type-4 OS=Mus musculus OX=10090 GN=Psmb4 PE=1 SV=1	sp|P99026|PSB4_MOUSE	29 kDa	0	2	0	0	0	0	0	0	0	0	0	0		1	0	0	0	0	0	0	0
E3 SUMO-protein ligase RanBP2 OS=Mus musculus OX=10090 GN=Ranbp2 PE=1 SV=2	sp|Q9ERU9|RBP2_MOUSE	341 kDa	4	0	0	0	0	0	0	0	0	0	0	0		1	0	0	0	0	0	0	0
Small nuclear ribonucleoprotein Sm D1 OS=Mus musculus OX=10090 GN=Snrpd1 PE=1 SV=1	sp|P62315|SMD1_MOUSE	13 kDa	3	0	0	2	0	0	0	0	0	0	0	0		1	1	0	0	0.666667	0	0	0
ATP-dependent RNA helicase DDX39A OS=Mus musculus OX=10090 GN=Ddx39a PE=1 SV=1	sp|Q8VDW0|DX39A_MOUSE	49 kDa	4	0	0	0	0	2	0	0	0	0	0	0		1	1	0	0	0.666667	0	0	0
Small nuclear ribonucleoprotein E OS=Mus musculus OX=10090 GN=Snrpe PE=1 SV=1	sp|P62305|RUXE_MOUSE	11 kDa	3	0	0	0	0	0	0	0	0	0	0	0		1	0	0	0	0	0	0	0
FACT complex subunit SSRP1 OS=Mus musculus OX=10090 GN=Ssrp1 PE=1 SV=2	sp|Q08943|SSRP1_MOUSE	81 kDa	4	0	0	2	0	0	0	0	0	0	0	0		1	1	0	0	0.666667	0	0	0
Caspase-14 OS=Mus musculus OX=10090 GN=Casp14 PE=1 SV=1	sp|O89094|CASPE_MOUSE	29 kDa	0	2	0	0	0	0	0	0	3	0	0	0		1	0	1	0	0	1	0	0
DBIRD complex subunit ZNF326 OS=Mus musculus OX=10090 GN=Znf326 PE=1 SV=1	sp|O88291|ZN326_MOUSE	65 kDa	2	0	0	0	0	0	0	0	0	3	0	0		1	0	0	1	0	0	1	0
40S ribosomal protein S29 OS=Mus musculus OX=10090 GN=Rps29 PE=1 SV=2	sp|P62274|RS29_MOUSE	7 kDa	0	0	3	2	0	0	0	0	3	0	0	0		1	1	1	0	0.666667	1	0	0
UAP56-interacting factor OS=Mus musculus OX=10090 GN=Fyttd1 PE=1 SV=1	sp|Q91Z49|UIF_MOUSE	36 kDa	3	0	0	3	0	0	0	0	0	0	0	0		1	1	0	0	1	0	0	0
Nuclear pore complex protein Nup107 OS=Mus musculus OX=10090 GN=Nup107 PE=1 SV=1	sp|Q8BH74|NU107_MOUSE	107 kDa	4	0	0	2	0	0	0	0	0	0	0	0		1	1	0	0	0.666667	0	0	0
Pre-mRNA-processing factor 40 homolog A OS=Mus musculus OX=10090 GN=Prpf40a PE=1 SV=1	sp|Q9R1C7|PR40A_MOUSE	108 kDa	6	0	0	0	0	0	0	0	0	0	0	0		1	0	0	0	0	0	0	0
Tektin-2 OS=Mus musculus OX=10090 GN=Tekt2 PE=1 SV=1	sp|Q922G7|TEKT2_MOUSE	50 kDa	0	0	2	0	0	0	0	0	0	0	0	0		1	0	0	0	0	0	0	0
Probable U3 small nucleolar RNA-associated protein 11 OS=Mus musculus OX=10090 GN=Utp11 PE=2 SV=1	sp|Q9CZJ1|UTP11_MOUSE	31 kDa	3	0	0	2	0	0	0	0	0	2	0	0		1	1	0	1	0.666667	0	0.666667	0
Serine/arginine-rich splicing factor 7 OS=Mus musculus OX=10090 GN=Srsf7 PE=1 SV=1	sp|Q8BL97|SRSF7_MOUSE	31 kDa	3	0	0	0	0	0	0	0	0	0	0	0		1	0	0	0	0	0	0	0
Deoxynucleotidyltransferase terminal-interacting protein 2 OS=Mus musculus OX=10090 GN=Dnttip2 PE=1 SV=1	sp|Q8R2M2|TDIF2_MOUSE	84 kDa	3	0	0	0	0	0	0	0	0	0	0	0		1	0	0	0	0	0	0	0
Probable ATP-dependent RNA helicase DDX52 OS=Mus musculus OX=10090 GN=Ddx52 PE=2 SV=2	sp|Q8K301|DDX52_MOUSE	67 kDa	4	0	0	0	0	0	0	0	0	0	0	0		1	0	0	0	0	0	0	0
Transducin beta-like protein 3 OS=Mus musculus OX=10090 GN=Tbl3 PE=2 SV=1	sp|Q8C4J7|TBL3_MOUSE	88 kDa	6	0	0	0	0	0	0	0	0	0	0	0		1	0	0	0	0	0	0	0
PHD finger-like domain-containing protein 5A OS=Mus musculus OX=10090 GN=Phf5a PE=1 SV=1	sp|P83870|PHF5A_MOUSE	12 kDa	3	0	0	0	0	0	0	0	0	0	0	0		1	0	0	0	0	0	0	0
DNA-directed RNA polymerases I, II, and III subunit RPABC3 OS=Mus musculus OX=10090 GN=Polr2h PE=1 SV=3	sp|Q923G2|RPAB3_MOUSE	17 kDa	0	2	0	0	0	0	0	0	0	0	0	0		1	0	0	0	0	0	0	0
Structural maintenance of chromosomes protein 5 OS=Mus musculus OX=10090 GN=Smc5 PE=1 SV=1	sp|Q8CG46|SMC5_MOUSE	129 kDa	3	0	0	0	0	0	0	0	0	0	0	0		1	0	0	0	0	0	0	0
NF-kappa-B-repressing factor OS=Mus musculus OX=10090 GN=Nkrf PE=2 SV=3	sp|Q8BY02|NKRF_MOUSE	78 kDa	4	0	0	2	0	0	0	0	0	0	0	0		1	1	0	0	0.666667	0	0	0
Collagen alpha-2(I) chain OS=Mus musculus OX=10090 GN=Col1a2 PE=1 SV=2	sp|Q01149|CO1A2_MOUSE	130 kDa	0	2	0	0	0	2	0	0	0	0	0	0		1	1	0	0	0.666667	0	0	0
RNA 3'-terminal phosphate cyclase-like protein OS=Mus musculus OX=10090 GN=Rcl1 PE=2 SV=1	sp|Q9JJT0|RCL1_MOUSE	41 kDa	4	0	0	4	0	0	0	0	0	0	0	0		1	1	0	0	1.33333	0	0	0
Apoptotic chromatin condensation inducer in the nucleus OS=Mus musculus OX=10090 GN=Acin1 PE=1 SV=3	sp|Q9JIX8|ACINU_MOUSE	151 kDa	6	0	0	0	0	0	0	0	0	0	0	0		1	0	0	0	0	0	0	0
Inner centromere protein OS=Mus musculus OX=10090 GN=Incenp PE=1 SV=2	sp|Q9WU62|INCE_MOUSE	101 kDa	6	0	0	0	0	0	0	0	0	0	0	0		1	0	0	0	0	0	0	0
Ran GTPase-activating protein 1 OS=Mus musculus OX=10090 GN=Rangap1 PE=1 SV=2	sp|P46061|RAGP1_MOUSE	64 kDa	7	0	0	0	0	0	0	0	0	0	0	0		1	0	0	0	0	0	0	0
Transketolase OS=Mus musculus OX=10090 GN=Tkt PE=1 SV=1	sp|P40142|TKT_MOUSE	68 kDa	0	0	2	0	0	2	0	0	0	0	0	0		1	1	0	0	0.666667	0	0	0
DNA-directed RNA polymerase II subunit RPB3 OS=Mus musculus OX=10090 GN=Polr2c PE=1 SV=2	sp|P97760|RPB3_MOUSE	31 kDa	3	0	0	0	0	0	0	0	0	2	0	0		1	0	0	1	0	0	0.666667	0
Zinc finger RNA-binding protein OS=Mus musculus OX=10090 GN=Zfr PE=1 SV=2	sp|O88532|ZFR_MOUSE	117 kDa	2	0	0	0	0	0	0	0	0	0	0	0		1	0	0	0	0	0	0	0
Nucleoplasmin-3 OS=Mus musculus OX=10090 GN=Npm3 PE=1 SV=3	sp|Q9CPP0|NPM3_MOUSE	19 kDa	2	0	0	0	0	0	0	0	0	0	0	0		1	0	0	0	0	0	0	0
Importin subunit alpha-1 OS=Mus musculus OX=10090 GN=Kpna2 PE=1 SV=2	sp|P52293|IMA1_MOUSE	58 kDa	3	0	0	0	0	0	0	0	0	0	0	0		1	0	0	0	0	0	0	0
RNA-binding protein 34 OS=Mus musculus OX=10090 GN=Rbm34 PE=1 SV=2	sp|Q8C5L7|RBM34_MOUSE	49 kDa	0	0	2	0	0	0	0	0	0	0	0	0		1	0	0	0	0	0	0	0
ATP-dependent RNA helicase DDX51 OS=Mus musculus OX=10090 GN=Ddx51 PE=1 SV=1	sp|Q6P9R1|DDX51_MOUSE	70 kDa	2	0	0	0	0	0	0	0	0	0	0	0		1	0	0	0	0	0	0	0
Transformer-2 protein homolog alpha OS=Mus musculus OX=10090 GN=Tra2a PE=1 SV=1	sp|Q6PFR5|TRA2A_MOUSE	32 kDa	2	0	0	2	0	0	0	0	0	0	0	0		1	1	0	0	0.666667	0	0	0
Splicing factor 3B subunit 4 OS=Mus musculus OX=10090 GN=Sf3b4 PE=1 SV=1	sp|Q8QZY9|SF3B4_MOUSE	44 kDa	3	0	0	0	0	0	0	0	0	0	0	0		1	0	0	0	0	0	0	0
Nuclear pore glycoprotein p62 OS=Mus musculus OX=10090 GN=Nup62 PE=1 SV=2	sp|Q63850|NUP62_MOUSE	53 kDa	3	0	0	0	0	0	0	0	0	0	0	0		1	0	0	0	0	0	0	0
Actin-like protein 6A OS=Mus musculus OX=10090 GN=Actl6a PE=1 SV=2	sp|Q9Z2N8|ACL6A_MOUSE	47 kDa	2	0	0	0	0	0	0	0	0	0	0	0		1	0	0	0	0	0	0	0
Neuroguidin OS=Mus musculus OX=10090 GN=Ngdn PE=1 SV=1	sp|Q9DB96|NGDN_MOUSE	36 kDa	2	0	0	0	0	0	0	0	0	0	0	0		1	0	0	0	0	0	0	0
U6 snRNA-associated Sm-like protein LSm8 OS=Mus musculus OX=10090 GN=Lsm8 PE=1 SV=3	sp|Q6ZWM4|LSM8_MOUSE	10 kDa	3	0	0	0	0	0	0	0	0	0	0	0		1	0	0	0	0	0	0	0
Stress-70 protein, mitochondrial OS=Mus musculus OX=10090 GN=Hspa9 PE=1 SV=3	sp|P38647|GRP75_MOUSE	73 kDa	17	0	13	15	16	16	9	14	16	13	14	10		2	3	3	3	15.6667	13	12.3333	3
Heat shock protein HSP 90-beta OS=Mus musculus OX=10090 GN=Hsp90ab1 PE=1 SV=3	sp|P11499|HS90B_MOUSE	83 kDa	13	0	5	17	12	21	14	12	9	18	10	10		2	3	3	3	16.6667	11.6667	12.6667	3
Receptor of activated protein C kinase 1 OS=Mus musculus OX=10090 GN=Rack1 PE=1 SV=3	sp|P68040|RACK1_MOUSE	35 kDa	4	8	0	7	7	9	4	9	9	6	7	5		2	3	3	3	7.66667	7.33333	6	3
ATP synthase subunit gamma, mitochondrial OS=Mus musculus OX=10090 GN=Atp5f1c PE=1 SV=1	sp|Q91VR2|ATPG_MOUSE	33 kDa	0	3	4	6	6	6	3	6	5	7	4	6		2	3	3	3	6	4.66667	5.66667	3
Cytochrome b-c1 complex subunit 2, mitochondrial OS=Mus musculus OX=10090 GN=Uqcrc2 PE=1 SV=1	sp|Q9DB77|QCR2_MOUSE	48 kDa	3	0	5	3	7	7	3	7	7	5	6	7		2	3	3	3	5.66667	5.66667	6	3
40S ribosomal protein S27 OS=Mus musculus OX=10090 GN=Rps27 PE=1 SV=3	sp|Q6ZWU9|RS27_MOUSE	9 kDa	0	3	5	6	5	3	3	7	5	5	6	4		2	3	3	3	4.66667	5	5	3
60S ribosomal protein L27a OS=Mus musculus OX=10090 GN=Rpl27a PE=1 SV=5	sp|P14115|RL27A_MOUSE	17 kDa	7	6	0	9	4	2	8	10	0	8	5	2		2	3	2	3	5	6	5	2
Fatty acid-binding protein 5 OS=Mus musculus OX=10090 GN=Fabp5 PE=1 SV=3	sp|Q05816|FABP5_MOUSE	15 kDa	4	0	2	0	5	3	2	2	2	2	2	2		2	2	3	3	2.66667	2	2	2
60S ribosomal protein L24 OS=Mus musculus OX=10090 GN=Rpl24 PE=1 SV=2	sp|Q8BP67|RL24_MOUSE	18 kDa	3	6	0	3	3	5	3	5	2	4	3	0		2	3	3	2	3.66667	3.33333	2.33333	2
60S ribosomal protein L18 OS=Mus musculus OX=10090 GN=Rpl18 PE=1 SV=3	sp|P35980|RL18_MOUSE	22 kDa	8	5	0	2	2	7	3	3	2	3	3	0		2	3	3	2	3.66667	2.66667	2	2
60S ribosomal protein L17 OS=Mus musculus OX=10090 GN=Rpl17 PE=1 SV=3	sp|Q9CPR4|RL17_MOUSE	21 kDa	0	7	3	8	0	3	3	8	5	6	3	0		2	2	3	2	3.66667	5.33333	3	1
60S ribosomal protein L18a OS=Mus musculus OX=10090 GN=Rpl18a PE=1 SV=1	sp|P62717|RL18A_MOUSE	21 kDa	5	6	0	8	2	6	0	5	3	4	5	0		2	3	2	2	5.33333	2.66667	3	1
60S ribosomal protein L23a OS=Mus musculus OX=10090 GN=Rpl23a PE=1 SV=1	sp|P62751|RL23A_MOUSE	18 kDa	3	5	0	5	2	0	2	3	5	7	0	0		2	2	3	1	2.33333	3.33333	2.33333	1
60S ribosomal protein L12 OS=Mus musculus OX=10090 GN=Rpl12 PE=1 SV=2	sp|P35979|RL12_MOUSE	18 kDa	2	2	0	3	2	3	2	2	0	6	0	0		2	3	2	1	2.66667	1.33333	2	1
Myosin-9 OS=Mus musculus OX=10090 GN=Myh9 PE=1 SV=4	sp|Q8VDD5|MYH9_MOUSE	226 kDa	3	0	22	0	0	35	0	13	12	7	0	11		2	1	2	2	11.6667	8.33333	6	0
ATP synthase subunit beta, mitochondrial OS=Mus musculus OX=10090 GN=Atp5f1b PE=1 SV=2	sp|P56480|ATPB_MOUSE	56 kDa	6	14	0	0	11	4	9	8	0	8	6	0		2	2	2	2	5	5.66667	4.66667	0
F-box only protein 50 OS=Mus musculus OX=10090 GN=Nccrp1 PE=1 SV=2	sp|G3X9C2|FBX50_MOUSE	30 kDa	0	4	3	0	5	4	0	0	7	0	6	0		2	2	1	1	3	2.33333	2	0
Adhesion G-protein coupled receptor V1 OS=Mus musculus OX=10090 GN=Adgrv1 PE=1 SV=1	sp|Q8VHN7|AGRV1_MOUSE	687 kDa	2	0	2	0	0	0	2	0	3	0	0	0		2	0	2	0	0	1.66667	0	0
Histone H1.4 OS=Mus musculus OX=10090 GN=H1-4 PE=1 SV=2	sp|P43274|H14_MOUSE	22 kDa	15	10	0	16	0	0	0	7	0	13	0	0		2	1	1	1	5.33333	2.33333	4.33333	0
DNA topoisomerase 2-beta OS=Mus musculus OX=10090 GN=Top2b PE=1 SV=2	sp|Q64511|TOP2B_MOUSE	182 kDa	23	0	7	8	0	0	0	0	0	23	0	0		2	1	0	1	2.66667	0	7.66667	0
DNA (cytosine-5)-methyltransferase 1 OS=Mus musculus OX=10090 GN=Dnmt1 PE=1 SV=5	sp|P13864|DNMT1_MOUSE	183 kDa	30	0	2	41	0	0	0	0	5	10	0	0		2	1	1	1	13.6667	1.66667	3.33333	0
Heterogeneous nuclear ribonucleoprotein A1 OS=Mus musculus OX=10090 GN=Hnrnpa1 PE=1 SV=2	sp|P49312|ROA1_MOUSE	34 kDa	25	5	0	10	0	6	0	0	3	22	0	0		2	2	1	1	5.33333	1	7.33333	0
Heterogeneous nuclear ribonucleoprotein L OS=Mus musculus OX=10090 GN=Hnrnpl PE=1 SV=2	sp|Q8R081|HNRPL_MOUSE	64 kDa	13	0	6	16	0	2	0	6	4	11	0	0		2	2	2	1	6	3.33333	3.66667	0
Probable 28S rRNA (cytosine-C(5))-methyltransferase OS=Mus musculus OX=10090 GN=Nop2 PE=1 SV=1	sp|Q922K7|NOP2_MOUSE	87 kDa	23	0	8	13	0	0	0	9	3	7	0	0		2	1	2	1	4.33333	4	2.33333	0
Protein S100-A14 OS=Mus musculus OX=10090 GN=S100a14 PE=1 SV=1	sp|Q9D2Q8|S10AE_MOUSE	12 kDa	3	2	0	2	0	2	6	2	0	2	8	0		2	2	2	2	1.33333	2.66667	3.33333	0
Histone H1.1 OS=Mus musculus OX=10090 GN=H1-1 PE=1 SV=2	sp|P43275|H11_MOUSE	22 kDa	8	6	0	6	0	0	0	5	0	10	0	0		2	1	1	1	2	1.66667	3.33333	0
Splicing factor, proline- and glutamine-rich OS=Mus musculus OX=10090 GN=Sfpq PE=1 SV=1	sp|Q8VIJ6|SFPQ_MOUSE	75 kDa	14	0	4	10	0	6	0	0	0	3	0	0		2	2	0	1	5.33333	0	1	0
Matrin-3 OS=Mus musculus OX=10090 GN=Matr3 PE=1 SV=1	sp|Q8K310|MATR3_MOUSE	95 kDa	24	0	7	13	0	0	0	3	5	7	0	0		2	1	2	1	4.33333	2.66667	2.33333	0
TAR DNA-binding protein 43 OS=Mus musculus OX=10090 GN=Tardbp PE=1 SV=1	sp|Q921F2|TADBP_MOUSE	45 kDa	11	6	0	7	0	0	0	0	3	7	0	0		2	1	1	1	2.33333	1	2.33333	0
Protein RCC2 OS=Mus musculus OX=10090 GN=Rcc2 PE=1 SV=1	sp|Q8BK67|RCC2_MOUSE	56 kDa	14	6	0	18	0	0	0	3	0	2	0	0		2	1	1	1	6	1	0.666667	0
H/ACA ribonucleoprotein complex subunit DKC1 OS=Mus musculus OX=10090 GN=Dkc1 PE=1 SV=4	sp|Q9ESX5|DKC1_MOUSE	57 kDa	18	8	0	11	0	0	0	2	0	5	0	0		2	1	1	1	3.66667	0.666667	1.66667	0
Non-POU domain-containing octamer-binding protein OS=Mus musculus OX=10090 GN=Nono PE=1 SV=3	sp|Q99K48|NONO_MOUSE	55 kDa	10	3	0	3	0	5	0	0	0	4	0	0		2	2	0	1	2.66667	0	1.33333	0
Pescadillo homolog OS=Mus musculus OX=10090 GN=Pes1 PE=1 SV=1	sp|Q9EQ61|PESC_MOUSE	68 kDa	13	0	4	13	0	0	0	0	2	4	0	0		2	1	1	1	4.33333	0.666667	1.33333	0
Histone H1.5 OS=Mus musculus OX=10090 GN=H1-5 PE=1 SV=2	sp|P43276|H15_MOUSE	23 kDa	9	6	0	8	0	0	0	3	0	12	0	2		2	1	1	2	2.66667	1	4.66667	0
Histone-binding protein RBBP4 OS=Mus musculus OX=10090 GN=Rbbp4 PE=1 SV=5	sp|Q60972|RBBP4_MOUSE	48 kDa	8	5	0	17	0	0	0	0	0	6	0	0		2	1	0	1	5.66667	0	2	0
Far upstream element-binding protein 2 OS=Mus musculus OX=10090 GN=Khsrp PE=1 SV=2	sp|Q3U0V1|FUBP2_MOUSE	77 kDa	20	0	5	11	0	0	0	4	0	7	0	0		2	1	1	1	3.66667	1.33333	2.33333	0
D-3-phosphoglycerate dehydrogenase OS=Mus musculus OX=10090 GN=Phgdh PE=1 SV=3	sp|Q61753|SERA_MOUSE	57 kDa	6	6	0	7	0	0	0	0	6	4	4	0		2	1	1	2	2.33333	2	2.66667	0
Enhancer of rudimentary homolog OS=Mus musculus OX=10090 GN=Erh PE=1 SV=1	sp|P84089|ERH_MOUSE	12 kDa	6	5	0	5	5	0	3	8	0	5	7	0		2	2	2	2	3.33333	3.66667	4	0
ATP-dependent RNA helicase DDX18 OS=Mus musculus OX=10090 GN=Ddx18 PE=1 SV=1	sp|Q8K363|DDX18_MOUSE	74 kDa	13	2	0	12	0	0	0	2	3	0	0	0		2	1	2	0	4	1.66667	0	0
Small nuclear ribonucleoprotein Sm D2 OS=Mus musculus OX=10090 GN=Snrpd2 PE=1 SV=1	sp|P62317|SMD2_MOUSE	14 kDa	6	0	5	6	0	3	0	3	3	5	0	3		2	2	2	2	3	2	2.66667	0
Polyadenylate-binding protein 1 OS=Mus musculus OX=10090 GN=Pabpc1 PE=1 SV=2	sp|P29341|PABP1_MOUSE	71 kDa	4	0	3	4	0	0	0	4	0	4	6	0		2	1	1	2	1.33333	1.33333	3.33333	0
Pre-mRNA-processing-splicing factor 8 OS=Mus musculus OX=10090 GN=Prpf8 PE=1 SV=2	sp|Q99PV0|PRP8_MOUSE	274 kDa	17	0	4	0	0	0	0	0	9	8	0	0		2	0	1	1	0	3	2.66667	0
60S ribosomal protein L31 OS=Mus musculus OX=10090 GN=Rpl31 PE=1 SV=1	sp|P62900|RL31_MOUSE	14 kDa	6	0	6	9	0	0	0	5	2	4	3	0		2	1	2	2	3	2.33333	2.33333	0
Probable ATP-dependent RNA helicase DDX27 OS=Mus musculus OX=10090 GN=Ddx27 PE=1 SV=3	sp|Q921N6|DDX27_MOUSE	86 kDa	9	0	3	10	0	0	0	3	0	8	0	0		2	1	1	1	3.33333	1	2.66667	0
Serine/arginine-rich splicing factor 1 OS=Mus musculus OX=10090 GN=Srsf1 PE=1 SV=3	sp|Q6PDM2|SRSF1_MOUSE	28 kDa	5	9	0	5	0	0	0	0	0	12	0	0		2	1	0	1	1.66667	0	4	0
Centromere protein V OS=Mus musculus OX=10090 GN=Cenpv PE=1 SV=2	sp|Q9CXS4|CENPV_MOUSE	28 kDa	8	2	0	10	0	0	0	0	3	10	0	0		2	1	1	1	3.33333	1	3.33333	0
Suppressor of SWI4 1 homolog OS=Mus musculus OX=10090 GN=Ppan PE=1 SV=2	sp|Q91YU8|SSF1_MOUSE	53 kDa	11	2	0	6	0	0	0	0	0	2	0	0		2	1	0	1	2	0	0.666667	0
Serine/arginine-rich splicing factor 9 OS=Mus musculus OX=10090 GN=Srsf9 PE=1 SV=1	sp|Q9D0B0|SRSF9_MOUSE	26 kDa	3	4	0	4	0	0	0	0	0	2	0	0		2	1	0	1	1.33333	0	0.666667	0
Elongation factor 1-gamma OS=Mus musculus OX=10090 GN=Eef1g PE=1 SV=3	sp|Q9D8N0|EF1G_MOUSE	50 kDa	3	3	0	3	0	5	0	0	0	0	0	0		2	2	0	0	2.66667	0	0	0
MKI67 FHA domain-interacting nucleolar phosphoprotein OS=Mus musculus OX=10090 GN=Nifk PE=1 SV=1	sp|Q91VE6|MK67I_MOUSE	36 kDa	8	4	0	4	0	0	0	0	4	4	0	0		2	1	1	1	1.33333	1.33333	1.33333	0
Nucleolar protein 11 OS=Mus musculus OX=10090 GN=Nol11 PE=2 SV=1	sp|Q8BJW5|NOL11_MOUSE	81 kDa	9	0	4	0	0	0	0	0	2	3	0	0		2	0	1	1	0	0.666667	1	0
Scaffold attachment factor B1 OS=Mus musculus OX=10090 GN=Safb PE=1 SV=2	sp|D3YXK2|SAFB1_MOUSE	105 kDa	7	0	6	0	0	0	0	0	0	3	0	0		2	0	0	1	0	0	1	0
Protein RRP5 homolog OS=Mus musculus OX=10090 GN=Pdcd11 PE=1 SV=2	sp|Q6NS46|RRP5_MOUSE	208 kDa	11	0	3	0	0	0	0	0	0	2	0	0		2	0	0	1	0	0	0.666667	0
U1 small nuclear ribonucleoprotein A OS=Mus musculus OX=10090 GN=Snrpa PE=1 SV=3	sp|Q62189|SNRPA_MOUSE	32 kDa	6	4	0	6	0	0	0	3	2	5	0	0		2	1	2	1	2	1.66667	1.66667	0
ELAV-like protein 1 OS=Mus musculus OX=10090 GN=Elavl1 PE=1 SV=2	sp|P70372|ELAV1_MOUSE	36 kDa	7	2	0	7	0	0	0	0	0	8	0	0		2	1	0	1	2.33333	0	2.66667	0
Proteasome subunit alpha type-3 OS=Mus musculus OX=10090 GN=Psma3 PE=1 SV=3	sp|O70435|PSA3_MOUSE	28 kDa	0	4	4	0	4	7	0	0	0	0	0	0		2	2	0	0	3.66667	0	0	0
Ribosome biogenesis protein WDR12 OS=Mus musculus OX=10090 GN=Wdr12 PE=1 SV=1	sp|Q9JJA4|WDR12_MOUSE	47 kDa	7	5	0	7	0	0	0	0	0	2	0	0		2	1	0	1	2.33333	0	0.666667	0
WD repeat-containing protein 43 OS=Mus musculus OX=10090 GN=Wdr43 PE=1 SV=2	sp|Q6ZQL4|WDR43_MOUSE	75 kDa	13	0	5	2	0	0	0	0	2	7	0	0		2	1	1	1	0.666667	0.666667	2.33333	0
U3 small nucleolar RNA-interacting protein 2 OS=Mus musculus OX=10090 GN=Rrp9 PE=1 SV=1	sp|Q91WM3|U3IP2_MOUSE	52 kDa	9	3	0	6	0	0	0	0	0	0	0	0		2	1	0	0	2	0	0	0
U3 small nucleolar RNA-associated protein 15 homolog OS=Mus musculus OX=10090 GN=Utp15 PE=1 SV=1	sp|Q8C7V3|UTP15_MOUSE	59 kDa	11	4	0	6	0	0	0	0	0	0	0	0		2	1	0	0	2	0	0	0
U3 small nucleolar RNA-associated protein 6 homolog OS=Mus musculus OX=10090 GN=Utp6 PE=2 SV=1	sp|Q8VCY6|UTP6_MOUSE	70 kDa	8	0	5	5	0	0	0	0	3	0	0	0		2	1	1	0	1.66667	1	0	0
Small nuclear ribonucleoprotein Sm D3 OS=Mus musculus OX=10090 GN=Snrpd3 PE=1 SV=1	sp|P62320|SMD3_MOUSE	14 kDa	5	2	0	5	0	0	0	2	0	3	0	0		2	1	1	1	1.66667	0.666667	1	0
Histone deacetylase complex subunit SAP18 OS=Mus musculus OX=10090 GN=Sap18 PE=1 SV=1	sp|O55128|SAP18_MOUSE	18 kDa	6	3	0	0	0	0	0	0	0	3	0	0		2	0	0	1	0	0	1	0
Nucleolar protein 6 OS=Mus musculus OX=10090 GN=Nol6 PE=2 SV=2	sp|Q8R5K4|NOL6_MOUSE	129 kDa	7	0	2	2	0	0	0	0	0	4	0	0		2	1	0	1	0.666667	0	1.33333	0
ATP-dependent RNA helicase DDX24 OS=Mus musculus OX=10090 GN=Ddx24 PE=1 SV=2	sp|Q9ESV0|DDX24_MOUSE	96 kDa	8	0	2	10	0	0	0	0	0	0	0	0		2	1	0	0	3.33333	0	0	0
Serine/arginine-rich splicing factor 6 OS=Mus musculus OX=10090 GN=Srsf6 PE=1 SV=1	sp|Q3TWW8|SRSF6_MOUSE	39 kDa	5	4	0	3	0	0	0	0	0	3	0	0		2	1	0	1	1	0	1	0
Structural maintenance of chromosomes protein 3 OS=Mus musculus OX=10090 GN=Smc3 PE=1 SV=2	sp|Q9CW03|SMC3_MOUSE	142 kDa	3	0	3	5	0	0	0	0	0	0	0	0		2	1	0	0	1.66667	0	0	0
Heterogeneous nuclear ribonucleoprotein D0 OS=Mus musculus OX=10090 GN=Hnrnpd PE=1 SV=2	sp|Q60668|HNRPD_MOUSE	38 kDa	3	3	0	4	0	0	0	2	0	3	0	0		2	1	1	1	1.33333	0.666667	1	0
Ribosome production factor 2 homolog OS=Mus musculus OX=10090 GN=Rpf2 PE=2 SV=2	sp|Q9JJ80|RPF2_MOUSE	35 kDa	3	2	0	4	0	0	0	0	0	4	0	0		2	1	0	1	1.33333	0	1.33333	0
Lupus La protein homolog OS=Mus musculus OX=10090 GN=Ssb PE=1 SV=1	sp|P32067|LA_MOUSE	48 kDa	8	3	0	3	0	0	0	0	0	0	0	0		2	1	0	0	1	0	0	0
DDB1- and CUL4-associated factor 13 OS=Mus musculus OX=10090 GN=Dcaf13 PE=2 SV=2	sp|Q6PAC3|DCA13_MOUSE	51 kDa	8	7	0	3	0	0	0	0	0	0	0	0		2	1	0	0	1	0	0	0
40S ribosomal protein S24 OS=Mus musculus OX=10090 GN=Rps24 PE=1 SV=1	sp|P62849|RS24_MOUSE	15 kDa	4	3	0	3	0	0	0	0	0	0	0	0		2	1	0	0	1	0	0	0
U3 small nucleolar RNA-associated protein 14 homolog A OS=Mus musculus OX=10090 GN=Utp14a PE=1 SV=1	sp|Q640M1|UT14A_MOUSE	87 kDa	5	0	2	4	0	0	0	0	0	0	0	0		2	1	0	0	1.33333	0	0	0
Small nuclear ribonucleoprotein-associated protein B OS=Mus musculus OX=10090 GN=Snrpb PE=1 SV=1	sp|P27048|RSMB_MOUSE (+1)	24 kDa	3	2	0	4	0	0	0	0	0	2	0	0		2	1	0	1	1.33333	0	0.666667	0
Probable ATP-dependent RNA helicase DDX56 OS=Mus musculus OX=10090 GN=Ddx56 PE=2 SV=1	sp|Q9D0R4|DDX56_MOUSE	61 kDa	8	0	2	0	0	0	0	0	0	0	0	0		2	0	0	0	0	0	0	0
Interferon regulatory factor 8 OS=Mus musculus OX=10090 GN=Irf8 PE=1 SV=1	sp|P23611|IRF8_MOUSE	48 kDa	4	3	0	6	0	0	0	0	0	0	0	0		2	1	0	0	2	0	0	0
Small nuclear ribonucleoprotein F OS=Mus musculus OX=10090 GN=Snrpf PE=1 SV=1	sp|P62307|RUXF_MOUSE	10 kDa	3	0	2	0	0	0	0	0	2	0	0	0		2	0	1	0	0	0.666667	0	0
DNA-directed RNA polymerase II subunit RPB2 OS=Mus musculus OX=10090 GN=Polr2b PE=1 SV=2	sp|Q8CFI7|RPB2_MOUSE	134 kDa	3	0	2	0	0	0	0	0	0	0	0	0		2	0	0	0	0	0	0	0
Nuclear pore complex protein Nup133 OS=Mus musculus OX=10090 GN=Nup133 PE=1 SV=2	sp|Q8R0G9|NU133_MOUSE	129 kDa	3	0	4	0	0	0	0	0	0	0	0	0		2	0	0	0	0	0	0	0
RuvB-like 1 OS=Mus musculus OX=10090 GN=Ruvbl1 PE=1 SV=1	sp|P60122|RUVB1_MOUSE	50 kDa	3	2	0	2	0	0	0	0	0	0	0	0		2	1	0	0	0.666667	0	0	0
RNA transcription, translation and transport factor protein OS=Mus musculus OX=10090 GN=RTRAF PE=1 SV=1	sp|Q9CQE8|RTRAF_MOUSE	28 kDa	2	2	0	2	0	0	0	0	0	0	0	0		2	1	0	0	0.666667	0	0	0
U5 small nuclear ribonucleoprotein 200 kDa helicase OS=Mus musculus OX=10090 GN=Snrnp200 PE=1 SV=1	sp|Q6P4T2|U520_MOUSE	245 kDa	2	0	5	0	0	0	0	0	0	0	0	0		2	0	0	0	0	0	0	0
Acetyl-CoA carboxylase 1 OS=Mus musculus OX=10090 GN=Acaca PE=1 SV=1	sp|Q5SWU9|ACACA_MOUSE	265 kDa	770	544	519	471	576	246	546	703	536	667	735	452		3	3	3	3	431	595	618	3
Pyruvate carboxylase, mitochondrial OS=Mus musculus OX=10090 GN=Pc PE=1 SV=1	sp|Q05920|PYC_MOUSE	130 kDa	245	166	182	192	240	136	189	249	205	235	278	162		3	3	3	3	189.333	214.333	225	3
Propionyl-CoA carboxylase alpha chain, mitochondrial OS=Mus musculus OX=10090 GN=Pcca PE=1 SV=2	sp|Q91ZA3|PCCA_MOUSE	80 kDa	161	78	102	138	127	72	125	136	101	156	146	87		3	3	3	3	112.333	120.667	129.667	3
Methylcrotonoyl-CoA carboxylase subunit alpha, mitochondrial OS=Mus musculus OX=10090 GN=Mccc1 PE=1 SV=2	sp|Q99MR8|MCCA_MOUSE	79 kDa	121	56	76	93	137	55	99	116	80	134	148	67		3	3	3	3	95	98.3333	116.333	3
Actin, cytoplasmic 1 OS=Mus musculus OX=10090 GN=Actb PE=1 SV=1	sp|P60710|ACTB_MOUSE	42 kDa	88	85	81	71	97	106	84	83	109	115	106	81		3	3	3	3	91.3333	92	100.667	3
Propionyl-CoA carboxylase beta chain, mitochondrial OS=Mus musculus OX=10090 GN=Pccb PE=1 SV=2	sp|Q99MN9|PCCB_MOUSE	58 kDa	104	59	64	83	85	45	79	91	70	109	100	52		3	3	3	3	71	80	87	3
Histone H4 OS=Mus musculus OX=10090 GN=H4c1 PE=1 SV=2	sp|P62806|H4_MOUSE	11 kDa	141	78	37	120	33	33	57	94	37	132	57	21		3	3	3	3	62	62.6667	70	3
Ubiquitin-40S ribosomal protein S27a OS=Mus musculus OX=10090 GN=Rps27a PE=1 SV=2	sp|P62983|RS27A_MOUSE	18 kDa	87	45	37	69	55	52	55	66	55	73	66	24		3	3	3	3	58.6667	58.6667	54.3333	3
Histone H2B type 1-H OS=Mus musculus OX=10090 GN=H2bc9 PE=1 SV=3	sp|Q64478|H2B1H_MOUSE (+1)	14 kDa	103	59	38	74	11	31	42	72	43	92	28	26		3	3	3	3	38.6667	52.3333	48.6667	3
Elongation factor 1-alpha 1 OS=Mus musculus OX=10090 GN=Eef1a1 PE=1 SV=3	sp|P10126|EF1A1_MOUSE	50 kDa	40	28	27	36	46	53	46	45	55	69	53	45		3	3	3	3	45	48.6667	55.6667	3
Histone H3.1 OS=Mus musculus OX=10090 GN=H3c1 PE=1 SV=2	sp|P68433|H31_MOUSE (+1)	15 kDa	101	45	32	81	9	27	26	57	32	86	21	25		3	3	3	3	39	38.3333	44	3
Desmoglein-1-beta OS=Mus musculus OX=10090 GN=Dsg1b PE=1 SV=1	sp|Q7TSF1|DSG1B_MOUSE	114 kDa	40	27	47	27	51	48	31	38	52	45	58	28		3	3	3	3	42	40.3333	43.6667	3
Methylcrotonoyl-CoA carboxylase beta chain, mitochondrial OS=Mus musculus OX=10090 GN=Mccc2 PE=1 SV=1	sp|Q3ULD5|MCCB_MOUSE	61 kDa	62	30	33	40	47	21	44	49	29	62	60	17		3	3	3	3	36	40.6667	46.3333	3
Glyceraldehyde-3-phosphate dehydrogenase OS=Mus musculus OX=10090 GN=Gapdh PE=1 SV=2	sp|P16858|G3P_MOUSE	36 kDa	41	29	29	37	34	37	28	35	48	44	42	32		3	3	3	3	36	37	39.3333	3
Annexin A2 OS=Mus musculus OX=10090 GN=Anxa2 PE=1 SV=2	sp|P07356|ANXA2_MOUSE	39 kDa	41	38	35	31	43	50	34	42	50	35	55	34		3	3	3	3	41.3333	42	41.3333	3
Heterogeneous nuclear ribonucleoprotein U OS=Mus musculus OX=10090 GN=Hnrnpu PE=1 SV=1	sp|Q8VEK3|HNRPU_MOUSE	88 kDa	76	34	22	50	43	14	28	41	17	50	53	4		3	3	3	3	35.6667	28.6667	35.6667	3
Heat shock cognate 71 kDa protein OS=Mus musculus OX=10090 GN=Hspa8 PE=1 SV=1	sp|P63017|HSP7C_MOUSE	71 kDa	37	9	33	43	31	45	35	33	43	47	34	29		3	3	3	3	39.6667	37	36.6667	3
Histone H2A type 1-F OS=Mus musculus OX=10090 GN=Hist1h2af PE=1 SV=3	sp|Q8CGP5|H2A1F_MOUSE	14 kDa	47	35	20	52	13	14	24	39	15	53	31	17		3	3	3	3	26.3333	26	33.6667	3
Plakophilin-1 OS=Mus musculus OX=10090 GN=Pkp1 PE=1 SV=1	sp|P97350|PKP1_MOUSE	81 kDa	16	21	44	18	16	57	19	17	46	20	40	33		3	3	3	3	30.3333	27.3333	31	3
Heterogeneous nuclear ribonucleoprotein M OS=Mus musculus OX=10090 GN=Hnrnpm PE=1 SV=3	sp|Q9D0E1|HNRPM_MOUSE	78 kDa	66	12	46	29	23	23	13	29	45	37	18	28		3	3	3	3	25	29	27.6667	3
Protein-glutamine gamma-glutamyltransferase K OS=Mus musculus OX=10090 GN=Tgm1 PE=1 SV=2	sp|Q9JLF6|TGM1_MOUSE	90 kDa	27	44	21	10	20	30	15	11	30	19	39	9		3	3	3	3	20	18.6667	22.3333	3
40S ribosomal protein S3 OS=Mus musculus OX=10090 GN=Rps3 PE=1 SV=1	sp|P62908|RS3_MOUSE	27 kDa	13	25	12	34	38	28	26	38	24	35	25	19		3	3	3	3	33.3333	29.3333	26.3333	3
40S ribosomal protein S11 OS=Mus musculus OX=10090 GN=Rps11 PE=1 SV=3	sp|P62281|RS11_MOUSE	18 kDa	16	20	12	32	28	21	24	32	22	33	28	20		3	3	3	3	27	26	27	3
40S ribosomal protein S2 OS=Mus musculus OX=10090 GN=Rps2 PE=1 SV=3	sp|P25444|RS2_MOUSE	31 kDa	23	21	18	25	22	22	17	23	19	24	20	21		3	3	3	3	23	19.6667	21.6667	3
Nucleolin OS=Mus musculus OX=10090 GN=Ncl PE=1 SV=2	sp|P09405|NUCL_MOUSE	77 kDa	71	10	20	56	6	6	7	21	10	40	10	8		3	3	3	3	22.6667	12.6667	19.3333	3
Probable ATP-dependent RNA helicase DDX5 OS=Mus musculus OX=10090 GN=Ddx5 PE=1 SV=2	sp|Q61656|DDX5_MOUSE	69 kDa	27	17	24	34	15	15	11	21	29	31	19	9		3	3	3	3	21.3333	20.3333	19.6667	3
Elongation factor 2 OS=Mus musculus OX=10090 GN=Eef2 PE=1 SV=2	sp|P58252|EF2_MOUSE	95 kDa	20	10	9	24	20	39	9	10	27	6	18	16		3	3	3	3	27.6667	15.3333	13.3333	3
ATP synthase subunit alpha, mitochondrial OS=Mus musculus OX=10090 GN=Atp5f1a PE=1 SV=1	sp|Q03265|ATPA_MOUSE	60 kDa	14	11	10	12	13	23	6	16	24	13	11	18		3	3	3	3	16	15.3333	14	3
ADP/ATP translocase 2 OS=Mus musculus OX=10090 GN=Slc25a5 PE=1 SV=3	sp|P51881|ADT2_MOUSE	33 kDa	13	18	11	23	30	20	15	22	20	19	15	13		3	3	3	3	24.3333	19	15.6667	3
Lysozyme C-1 OS=Mus musculus OX=10090 GN=Lyz1 PE=1 SV=1	sp|P17897|LYZ1_MOUSE	17 kDa	23	11	15	13	22	7	17	14	4	15	26	6		3	3	3	3	14	11.6667	15.6667	3
Alpha-enolase OS=Mus musculus OX=10090 GN=Eno1 PE=1 SV=3	sp|P17182|ENOA_MOUSE	47 kDa	6	7	14	11	11	20	9	13	24	15	17	20		3	3	3	3	14	15.3333	17.3333	3
60S ribosomal protein L13 OS=Mus musculus OX=10090 GN=Rpl13 PE=1 SV=3	sp|P47963|RL13_MOUSE	24 kDa	14	12	14	16	7	18	16	25	22	24	14	13		3	3	3	3	13.6667	21	17	3
40S ribosomal protein S3a OS=Mus musculus OX=10090 GN=Rps3a PE=1 SV=3	sp|P97351|RS3A_MOUSE	30 kDa	12	22	20	26	10	16	14	18	24	20	15	15		3	3	3	3	17.3333	18.6667	16.6667	3
Tubulin alpha-1B chain OS=Mus musculus OX=10090 GN=Tuba1b PE=1 SV=2	sp|P05213|TBA1B_MOUSE	50 kDa	10	12	7	8	11	24	14	11	25	18	15	10		3	3	3	3	14.3333	16.6667	14.3333	3
60S ribosomal protein L10 OS=Mus musculus OX=10090 GN=Rpl10 PE=1 SV=3	sp|Q6ZWV3|RL10_MOUSE	25 kDa	17	22	16	22	13	18	12	18	14	18	17	8		3	3	3	3	17.6667	14.6667	14.3333	3
Pyruvate kinase PKM OS=Mus musculus OX=10090 GN=Pkm PE=1 SV=4	sp|P52480|KPYM_MOUSE	58 kDa	8	2	5	9	14	27	4	10	23	6	11	9		3	3	3	3	16.6667	12.3333	8.66667	3
GTP-binding nuclear protein Ran OS=Mus musculus OX=10090 GN=Ran PE=1 SV=3	sp|P62827|RAN_MOUSE	24 kDa	7	9	7	16	14	11	14	19	19	21	18	11		3	3	3	3	13.6667	17.3333	16.6667	3
40S ribosomal protein S9 OS=Mus musculus OX=10090 GN=Rps9 PE=1 SV=3	sp|Q6ZWN5|RS9_MOUSE	23 kDa	17	18	17	17	15	18	14	14	9	20	19	7		3	3	3	3	16.6667	12.3333	15.3333	3
Keratin, type II cuticular Hb2 OS=Mus musculus OX=10090 GN=Krt82 PE=1 SV=2	sp|Q99M74|KRT82_MOUSE	57 kDa	16	5	10	10	12	9	10	17	5	9	8	3		3	3	3	3	10.3333	10.6667	6.66667	3
40S ribosomal protein S4, X isoform OS=Mus musculus OX=10090 GN=Rps4x PE=1 SV=2	sp|P62702|RS4X_MOUSE	30 kDa	16	10	19	15	4	18	6	10	18	18	8	8		3	3	3	3	12.3333	11.3333	11.3333	3
60S ribosomal protein L11 OS=Mus musculus OX=10090 GN=Rpl11 PE=1 SV=4	sp|Q9CXW4|RL11_MOUSE	20 kDa	8	7	13	14	14	14	14	18	12	16	13	10		3	3	3	3	14	14.6667	13	3
Annexin A1 OS=Mus musculus OX=10090 GN=Anxa1 PE=1 SV=2	sp|P10107|ANXA1_MOUSE	39 kDa	19	14	6	6	10	15	15	6	7	14	15	10		3	3	3	3	10.3333	9.33333	13	3
40S ribosomal protein S15a OS=Mus musculus OX=10090 GN=Rps15a PE=1 SV=2	sp|P62245|RS15A_MOUSE	15 kDa	8	7	12	11	12	18	11	16	20	14	14	16		3	3	3	3	13.6667	15.6667	14.6667	3
60S ribosomal protein L28 OS=Mus musculus OX=10090 GN=Rpl28 PE=1 SV=2	sp|P41105|RL28_MOUSE	16 kDa	9	8	10	11	11	22	11	18	19	6	11	6		3	3	3	3	14.6667	16	7.66667	3
Gasdermin-A OS=Mus musculus OX=10090 GN=Gsdma PE=2 SV=1	sp|Q9EST1|GSDMA_MOUSE	50 kDa	6	8	4	7	3	14	4	5	7	11	2	4		3	3	3	3	8	5.33333	5.66667	3
ATP-dependent RNA helicase DDX3X OS=Mus musculus OX=10090 GN=Ddx3x PE=1 SV=3	sp|Q62167|DDX3X_MOUSE	73 kDa	5	4	11	9	15	16	6	12	20	11	13	7		3	3	3	3	13.3333	12.6667	10.3333	3
60S ribosomal protein L19 OS=Mus musculus OX=10090 GN=Rpl19 PE=1 SV=1	sp|P84099|RL19_MOUSE	23 kDa	6	12	10	8	7	12	7	9	16	14	13	14		3	3	3	3	9	10.6667	13.6667	3
Tubulin beta-5 chain OS=Mus musculus OX=10090 GN=Tubb5 PE=1 SV=1	sp|P99024|TBB5_MOUSE	50 kDa	9	12	3	9	12	18	8	10	10	9	16	3		3	3	3	3	13	9.33333	9.33333	3
60S ribosomal protein L23 OS=Mus musculus OX=10090 GN=Rpl23 PE=1 SV=1	sp|P62830|RL23_MOUSE	15 kDa	3	7	10	7	7	10	9	9	13	9	7	6		3	3	3	3	8	10.3333	7.33333	3
40S ribosomal protein S16 OS=Mus musculus OX=10090 GN=Rps16 PE=1 SV=4	sp|P14131|RS16_MOUSE	16 kDa	9	6	11	15	9	8	9	10	8	10	9	5		3	3	3	3	10.6667	9	8	3
Eukaryotic initiation factor 4A-I OS=Mus musculus OX=10090 GN=Eif4a1 PE=1 SV=1	sp|P60843|IF4A1_MOUSE	46 kDa	8	15	4	8	9	13	6	11	8	7	11	10		3	3	3	3	10	8.33333	9.33333	3
60S ribosomal protein L13a OS=Mus musculus OX=10090 GN=Rpl13a PE=1 SV=4	sp|P19253|RL13A_MOUSE	23 kDa	15	11	6	12	9	11	6	9	7	10	10	4		3	3	3	3	10.6667	7.33333	8	3
Peroxiredoxin-1 OS=Mus musculus OX=10090 GN=Prdx1 PE=1 SV=1	sp|P35700|PRDX1_MOUSE	22 kDa	5	9	2	10	13	5	8	11	7	12	11	5		3	3	3	3	9.33333	8.66667	9.33333	3
Argininosuccinate synthase OS=Mus musculus OX=10090 GN=Ass1 PE=1 SV=1	sp|P16460|ASSY_MOUSE	47 kDa	10	9	7	9	5	4	10	12	12	10	12	7		3	3	3	3	6	11.3333	9.66667	3
60S ribosomal protein L9 OS=Mus musculus OX=10090 GN=Rpl9 PE=1 SV=2	sp|P51410|RL9_MOUSE	22 kDa	7	10	5	12	13	8	7	11	5	9	8	6		3	3	3	3	11	7.66667	7.66667	3
40S ribosomal protein S7 OS=Mus musculus OX=10090 GN=Rps7 PE=2 SV=1	sp|P62082|RS7_MOUSE	22 kDa	5	7	10	4	8	5	9	5	7	12	5	7		3	3	3	3	5.66667	7	8	3
60S ribosomal protein L27 OS=Mus musculus OX=10090 GN=Rpl27 PE=1 SV=2	sp|P61358|RL27_MOUSE	16 kDa	13	8	8	8	4	6	2	9	8	10	5	7		3	3	3	3	6	6.33333	7.33333	3
40S ribosomal protein S14 OS=Mus musculus OX=10090 GN=Rps14 PE=1 SV=3	sp|P62264|RS14_MOUSE	16 kDa	6	3	7	5	7	3	5	14	6	11	7	3		3	3	3	3	5	8.33333	7	3
60S ribosomal protein L26 OS=Mus musculus OX=10090 GN=Rpl26 PE=1 SV=1	sp|P61255|RL26_MOUSE	17 kDa	4	10	8	11	3	9	5	9	4	6	4	3		3	3	3	3	7.66667	6	4.33333	3
60S ribosomal protein L8 OS=Mus musculus OX=10090 GN=Rpl8 PE=1 SV=2	sp|P62918|RL8_MOUSE	28 kDa	6	4	6	6	3	7	2	4	9	7	3	7		3	3	3	3	5.33333	5	5.66667	3
60S ribosomal protein L34 OS=Mus musculus OX=10090 GN=Rpl34 PE=1 SV=2	sp|Q9D1R9|RL34_MOUSE	13 kDa	6	8	6	8	4	7	3	5	8	4	3	4		3	3	3	3	6.33333	5.33333	3.66667	3
60S ribosomal protein L37a OS=Mus musculus OX=10090 GN=Rpl37a PE=1 SV=2	sp|P61514|RL37A_MOUSE	10 kDa	4	5	4	6	4	10	4	6	12	4	2	3		3	3	3	3	6.66667	7.33333	3	3
40S ribosomal protein S23 OS=Mus musculus OX=10090 GN=Rps23 PE=1 SV=3	sp|P62267|RS23_MOUSE	16 kDa	3	5	2	4	4	3	2	7	4	7	5	4		3	3	3	3	3.66667	4.33333	5.33333	3
Nucleolar RNA helicase 2 OS=Mus musculus OX=10090 GN=Ddx21 PE=1 SV=3	sp|Q9JIK5|DDX21_MOUSE	94 kDa	73	13	22	56	0	6	5	29	14	38	5	3		3	2	3	3	20.6667	16	15.3333	2
Nucleophosmin OS=Mus musculus OX=10090 GN=Npm1 PE=1 SV=1	sp|Q61937|NPM_MOUSE	33 kDa	29	16	25	31	4	22	0	30	33	42	8	12		3	3	2	3	19	21	20.6667	2
Peroxiredoxin-2 OS=Mus musculus OX=10090 GN=Prdx2 PE=1 SV=3	sp|Q61171|PRDX2_MOUSE	22 kDa	14	12	2	10	9	7	10	11	9	6	19	0		3	3	3	2	8.66667	10	8.33333	2
Heterogeneous nuclear ribonucleoproteins C1/C2 OS=Mus musculus OX=10090 GN=Hnrnpc PE=1 SV=1	sp|Q9Z204|HNRPC_MOUSE	34 kDa	34	15	11	16	0	7	5	14	17	32	8	3		3	2	3	3	7.66667	12	14.3333	2
Heterogeneous nuclear ribonucleoprotein F OS=Mus musculus OX=10090 GN=Hnrnpf PE=1 SV=3	sp|Q9Z2X1|HNRPF_MOUSE	46 kDa	28	7	5	25	0	6	5	13	7	20	7	2		3	2	3	3	10.3333	8.33333	9.66667	2
Histidine ammonia-lyase OS=Mus musculus OX=10090 GN=Hal PE=1 SV=1	sp|P35492|HUTH_MOUSE	72 kDa	10	3	16	2	5	19	3	3	13	0	0	5		3	3	3	1	8.66667	6.33333	1.66667	2
Histone H1.2 OS=Mus musculus OX=10090 GN=H1-2 PE=1 SV=2	sp|P15864|H12_MOUSE	21 kDa	23	17	7	20	0	5	3	10	8	20	4	6		3	2	3	3	8.33333	7	10	2
Catalase OS=Mus musculus OX=10090 GN=Cat PE=1 SV=4	sp|P24270|CATA_MOUSE	60 kDa	6	3	9	0	7	0	6	9	5	7	16	2		3	1	3	3	2.33333	6.66667	8.33333	2
Arginase-1 OS=Mus musculus OX=10090 GN=Arg1 PE=1 SV=1	sp|Q61176|ARGI1_MOUSE	35 kDa	2	5	2	7	7	2	3	10	2	4	13	0		3	3	3	2	5.33333	5	5.66667	2
Heterogeneous nuclear ribonucleoprotein K OS=Mus musculus OX=10090 GN=Hnrnpk PE=1 SV=1	sp|P61979|HNRPK_MOUSE	51 kDa	30	7	4	21	3	8	6	6	5	22	6	0		3	3	3	2	10.6667	5.66667	9.33333	2
60S ribosomal protein L7 OS=Mus musculus OX=10090 GN=Rpl7 PE=1 SV=2	sp|P14148|RL7_MOUSE	31 kDa	12	15	8	13	6	5	0	12	13	15	10	8		3	3	2	3	8	8.33333	11	2
60S ribosomal protein L7a OS=Mus musculus OX=10090 GN=Rpl7a PE=1 SV=2	sp|P12970|RL7A_MOUSE	30 kDa	10	11	10	14	4	11	0	10	10	11	9	6		3	3	2	3	9.66667	6.66667	8.66667	2
60S ribosomal protein L6 OS=Mus musculus OX=10090 GN=Rpl6 PE=1 SV=3	sp|P47911|RL6_MOUSE	34 kDa	11	9	11	10	4	6	0	11	9	16	6	4		3	3	2	3	6.66667	6.66667	8.66667	2
T-complex protein 1 subunit alpha OS=Mus musculus OX=10090 GN=Tcp1 PE=1 SV=3	sp|P11983|TCPA_MOUSE	60 kDa	6	4	3	8	7	3	6	5	6	5	10	0		3	3	3	2	6	5.66667	5	2
40S ribosomal protein S18 OS=Mus musculus OX=10090 GN=Rps18 PE=1 SV=3	sp|P62270|RS18_MOUSE	18 kDa	5	8	6	10	0	6	3	5	10	4	5	2		3	2	3	3	5.33333	6	3.66667	2
Phenylalanine--tRNA ligase alpha subunit OS=Mus musculus OX=10090 GN=Farsa PE=1 SV=1	sp|Q8C0C7|SYFA_MOUSE	58 kDa	4	3	5	5	0	5	6	4	8	3	6	6		3	2	3	3	3.33333	6	5	2
60S ribosomal protein L22 OS=Mus musculus OX=10090 GN=Rpl22 PE=1 SV=2	sp|P67984|RL22_MOUSE	15 kDa	4	4	3	7	4	6	4	5	3	3	6	0		3	3	3	2	5.66667	4	3	2
DNA topoisomerase 2-alpha OS=Mus musculus OX=10090 GN=Top2a PE=1 SV=2	sp|Q01320|TOP2A_MOUSE	173 kDa	68	5	15	53	0	0	3	27	15	52	0	0		3	1	3	1	17.6667	15	17.3333	1
Myb-binding protein 1A OS=Mus musculus OX=10090 GN=Mybbp1a PE=1 SV=2	sp|Q7TPV4|MBB1A_MOUSE	152 kDa	35	8	37	35	0	8	0	15	22	25	4	3		3	2	2	3	14.3333	12.3333	10.6667	1
Heterogeneous nuclear ribonucleoproteins A2/B1 OS=Mus musculus OX=10090 GN=Hnrnpa2b1 PE=1 SV=2	sp|O88569|ROA2_MOUSE	37 kDa	45	16	11	26	0	4	2	10	12	43	3	0		3	2	3	2	10	8	15.3333	1
IgE-binding protein OS=Mus musculus OX=10090 GN=Iap PE=2 SV=1	sp|P03975|IGEB_MOUSE	63 kDa	31	21	16	17	0	4	0	14	18	24	6	4		3	2	2	3	7	10.6667	11.3333	1
SWI/SNF-related matrix-associated actin-dependent regulator of chromatin subfamily A member 5 OS=Mus musculus OX=10090 GN=Smarca5 PE=1 SV=1	sp|Q91ZW3|SMCA5_MOUSE	122 kDa	41	11	9	36	0	0	9	16	2	26	5	0		3	1	3	2	12	9	10.3333	1
Heterogeneous nuclear ribonucleoprotein A3 OS=Mus musculus OX=10090 GN=Hnrnpa3 PE=1 SV=1	sp|Q8BG05|ROA3_MOUSE	40 kDa	27	8	7	18	0	6	7	10	8	20	0	0		3	2	3	1	8	8.33333	6.66667	1
60S ribosomal protein L3 OS=Mus musculus OX=10090 GN=Rpl3 PE=1 SV=3	sp|P27659|RL3_MOUSE	46 kDa	13	17	12	15	0	14	0	9	6	9	7	4		3	2	2	3	9.66667	5	6.66667	1
60S ribosomal protein L4 OS=Mus musculus OX=10090 GN=Rpl4 PE=1 SV=3	sp|Q9D8E6|RL4_MOUSE	47 kDa	14	14	11	10	2	5	0	11	7	8	0	0		3	3	2	1	5.66667	6	2.66667	1
L-lactate dehydrogenase A chain OS=Mus musculus OX=10090 GN=Ldha PE=1 SV=3	sp|P06151|LDHA_MOUSE	36 kDa	6	6	4	7	0	13	0	4	10	8	6	9		3	2	2	3	6.66667	4.66667	7.66667	1
40S ribosomal protein S6 OS=Mus musculus OX=10090 GN=Rps6 PE=1 SV=1	sp|P62754|RS6_MOUSE	29 kDa	7	6	6	7	0	5	0	6	5	6	4	5		3	2	2	3	4	3.66667	5	1
Heterogeneous nuclear ribonucleoprotein A0 OS=Mus musculus OX=10090 GN=Hnrnpa0 PE=1 SV=1	sp|Q9CX86|ROA0_MOUSE	31 kDa	6	3	4	5	4	7	0	5	10	8	0	4		3	3	2	2	5.33333	5	4	1
60S ribosomal protein L10a OS=Mus musculus OX=10090 GN=Rpl10a PE=1 SV=3	sp|P53026|RL10A_MOUSE	25 kDa	7	8	5	5	3	3	0	3	7	4	0	3		3	3	2	2	3.66667	3.33333	2.33333	1
Poly(rC)-binding protein 1 OS=Mus musculus OX=10090 GN=Pcbp1 PE=1 SV=1	sp|P60335|PCBP1_MOUSE	37 kDa	4	5	3	4	0	3	3	2	7	6	3	0		3	2	3	2	2.33333	4	3	1
40S ribosomal protein S8 OS=Mus musculus OX=10090 GN=Rps8 PE=1 SV=2	sp|P62242|RS8_MOUSE	24 kDa	4	7	3	7	4	5	3	6	0	4	4	0		3	3	2	2	5.33333	3	2.66667	1
60S ribosomal protein L35a OS=Mus musculus OX=10090 GN=Rpl35a PE=1 SV=2	sp|O55142|RL35A_MOUSE	13 kDa	7	5	5	7	0	4	0	7	6	3	3	3		3	2	2	3	3.66667	4.33333	3	1
40S ribosomal protein S13 OS=Mus musculus OX=10090 GN=Rps13 PE=1 SV=2	sp|P62301|RS13_MOUSE	17 kDa	6	3	5	9	0	4	2	4	4	4	3	0		3	2	3	2	4.33333	3.33333	2.33333	1
Histone H2A.Z OS=Mus musculus OX=10090 GN=H2az1 PE=1 SV=2	sp|P0C0S6|H2AZ_MOUSE (+1)	14 kDa	29	20	9	29	0	0	7	15	0	34	8	0		3	1	2	2	9.66667	7.33333	14	0
ATP-dependent RNA helicase A OS=Mus musculus OX=10090 GN=Dhx9 PE=1 SV=2	sp|O70133|DHX9_MOUSE	149 kDa	63	14	35	40	0	2	0	14	8	40	3	0		3	2	2	2	14	7.33333	14.3333	0
Heterogeneous nuclear ribonucleoprotein H OS=Mus musculus OX=10090 GN=Hnrnph1 PE=1 SV=3	sp|O35737|HNRH1_MOUSE	49 kDa	22	9	7	12	0	6	0	11	10	8	0	0		3	2	2	1	6	7	2.66667	0
RNA binding motif protein, X-linked-like-1 OS=Mus musculus OX=10090 GN=Rbmxl1 PE=2 SV=1	sp|Q91VM5|RMXL1_MOUSE	42 kDa	34	18	14	19	0	7	0	10	13	25	0	4		3	2	2	2	8.66667	7.66667	9.66667	0
Nucleolar protein 56 OS=Mus musculus OX=10090 GN=Nop56 PE=1 SV=2	sp|Q9D6Z1|NOP56_MOUSE	64 kDa	38	13	13	35	0	2	0	8	6	25	0	0		3	2	2	1	12.3333	4.66667	8.33333	0
rRNA 2'-O-methyltransferase fibrillarin OS=Mus musculus OX=10090 GN=Fbl PE=1 SV=2	sp|P35550|FBRL_MOUSE	34 kDa	22	10	2	17	0	2	0	13	5	20	4	0		3	2	2	2	6.33333	6	8	0
Polypyrimidine tract-binding protein 1 OS=Mus musculus OX=10090 GN=Ptbp1 PE=1 SV=2	sp|P17225|PTBP1_MOUSE	56 kDa	26	13	10	16	0	5	0	6	6	16	0	0		3	2	2	1	7	4	5.33333	0
RNA-binding protein Raly OS=Mus musculus OX=10090 GN=Raly PE=1 SV=3	sp|Q64012|RALY_MOUSE	33 kDa	21	13	5	10	0	0	0	9	13	17	0	0		3	1	2	1	3.33333	7.33333	5.66667	0
NHP2-like protein 1 OS=Mus musculus OX=10090 GN=Snu13 PE=1 SV=4	sp|Q9D0T1|NH2L1_MOUSE	14 kDa	16	6	6	10	0	0	0	6	3	8	0	0		3	1	2	1	3.33333	3	2.66667	0
Ribosomal L1 domain-containing protein 1 OS=Mus musculus OX=10090 GN=Rsl1d1 PE=1 SV=1	sp|Q8BVY0|RL1D1_MOUSE	50 kDa	30	9	8	15	0	4	0	4	7	12	0	0		3	2	2	1	6.33333	3.66667	4	0
Thioredoxin OS=Mus musculus OX=10090 GN=Txn PE=1 SV=3	sp|P10639|THIO_MOUSE	12 kDa	2	4	7	3	2	0	2	0	2	0	4	0		3	2	2	1	1.66667	1.33333	1.33333	0
Core histone macro-H2A.1 OS=Mus musculus OX=10090 GN=Macroh2a1 PE=1 SV=3	sp|Q9QZQ8|H2AY_MOUSE	40 kDa	18	6	4	13	0	5	0	6	7	5	0	2		3	2	2	2	6	4.33333	2.33333	0
Chromatin target of PRMT1 protein OS=Mus musculus OX=10090 GN=Chtop PE=1 SV=2	sp|Q9CY57|CHTOP_MOUSE	27 kDa	12	11	2	5	5	0	5	9	0	8	14	0		3	2	2	2	3.33333	4.66667	7.33333	0
Adenosylhomocysteinase OS=Mus musculus OX=10090 GN=Ahcy PE=1 SV=3	sp|P50247|SAHH_MOUSE	48 kDa	9	3	8	0	0	8	0	18	6	0	0	4		3	1	2	1	2.66667	8	1.33333	0
Pre-mRNA-splicing factor ATP-dependent RNA helicase DHX15 OS=Mus musculus OX=10090 GN=Dhx15 PE=1 SV=2	sp|O35286|DHX15_MOUSE	91 kDa	19	6	3	11	0	0	0	5	0	4	0	0		3	1	1	1	3.66667	1.66667	1.33333	0
Nucleolar protein 58 OS=Mus musculus OX=10090 GN=Nop58 PE=1 SV=1	sp|Q6DFW4|NOP58_MOUSE	60 kDa	13	5	3	11	0	0	0	5	4	8	0	0		3	1	2	1	3.66667	3	2.66667	0
60S ribosomal protein L30 OS=Mus musculus OX=10090 GN=Rpl30 PE=1 SV=2	sp|P62889|RL30_MOUSE	13 kDa	5	4	8	7	0	8	0	5	4	3	0	3		3	2	2	2	5	3	2	0
60S ribosomal protein L14 OS=Mus musculus OX=10090 GN=Rpl14 PE=1 SV=3	sp|Q9CR57|RL14_MOUSE	24 kDa	5	6	2	5	0	0	0	8	4	10	4	0		3	1	2	2	1.66667	4	4.66667	0
KH domain-containing, RNA-binding, signal transduction-associated protein 1 OS=Mus musculus OX=10090 GN=Khdrbs1 PE=1 SV=2	sp|Q60749|KHDR1_MOUSE	48 kDa	14	4	2	7	0	0	0	5	3	7	0	0		3	1	2	1	2.33333	2.66667	2.33333	0
Eukaryotic initiation factor 4A-III OS=Mus musculus OX=10090 GN=Eif4a3 PE=1 SV=3	sp|Q91VC3|IF4A3_MOUSE	47 kDa	11	8	3	7	0	3	0	4	2	7	0	0		3	2	2	1	3.33333	2	2.33333	0
60S ribosomal protein L35 OS=Mus musculus OX=10090 GN=Rpl35 PE=1 SV=1	sp|Q6ZWV7|RL35_MOUSE	15 kDa	4	4	2	4	0	0	0	5	0	5	3	0		3	1	1	2	1.33333	1.66667	2.66667	0
Splicing factor 3B subunit 1 OS=Mus musculus OX=10090 GN=Sf3b1 PE=1 SV=1	sp|Q99NB9|SF3B1_MOUSE	146 kDa	12	2	6	7	0	0	0	0	0	7	0	0		3	1	0	1	2.33333	0	2.33333	0
Nuclear pore complex protein Nup155 OS=Mus musculus OX=10090 GN=Nup155 PE=1 SV=1	sp|Q99P88|NU155_MOUSE	155 kDa	3	2	2	0	0	0	0	0	0	0	0	0		3	0	0	0	0	0	0	0
60S ribosomal protein L15 OS=Mus musculus OX=10090 GN=Rpl15 PE=1 SV=4	sp|Q9CZM2|RL15_MOUSE	24 kDa	3	6	4	3	0	0	0	4	3	0	0	0		3	1	2	0	1	2.33333	0	0
Probable ATP-dependent RNA helicase DDX47 OS=Mus musculus OX=10090 GN=Ddx47 PE=2 SV=2	sp|Q9CWX9|DDX47_MOUSE	51 kDa	4	3	3	5	0	0	0	0	0	0	0	0		3	1	0	0	1.66667	0	0	0
Ribosome biogenesis regulatory protein homolog OS=Mus musculus OX=10090 GN=Rrs1 PE=1 SV=1	sp|Q9CYH6|RRS1_MOUSE	42 kDa	5	3	3	0	0	0	0	0	0	3	0	0		3	0	0	1	0	0	1	0

## Sheet: Read Me
	Sample Identification
	· 7/11/22 SPPLAT run
	o Mock (S_01, 60976 SpC)
	o T=0 (S_02, 60977 SpC)
	o T=15 (S_03, 60978 SpC)
	o T=60 (S_04, 60979 SpC)
	· 9/1/22 SPPLAT run (Two independent experiments done on same day)
	o Mock (1A, 61652 SpC and 1B, 61653 SpC)
	o T=0 (2A, 61654 SpC and 2B, 61655 SpC)
	o T=15 (3A, 61656 SpC and 3B, 61657 SpC)
	o T-60 (4A, 61658 SpC and 4B, 61659 SpC)
	Notes on analysis of combine data file:
	· Make each column corresponding to the “Mock SPPLAT” samples light gray
	· Make each line where 3 “real” SPPLAT counts are > “Mock SPPLAT” counts bold text
	· Highlight interesting groups of proteins
	o Sodium/potassium ATPase – green highlighting
	o BCR proteins – blue highlighting
	o Signaling molecules – gray highlighting
	o MHC class II – gold highlighting
	o Cell adhesion molecules – orange highlighting
	o Membrane domains – purple highlighting
	· Reorganize columns so same time points are adjacent
	· Use “COUNTIF” function to determine:
	o Which proteins gave a signal in all 3 “Mock” samples
	o Which proteins gave a non-zero signal in all 3 experiments for each time point
	o Sort by “Mock” number of times there was a signal (zero at top of list)
	· Calculate average counts for each protein for each time point
	· Use “COUNTIF” to define number of time-points each protein was detected
	· Compound sort
	o Times detected on “mock” sample (low to high)
	o Times detected in all three time points (high to low)
	· Numbers at this point
	o 679 different proteins identified
	o 349 proteins were not detected in the “mock” sample
	§ Thus, 330 were detected on “mock” samples (endogenously biotinylated or background)
	o 102 proteins were identified in all three runs in one or more time points (T = 0,15, 60 min.)
	§ 58 proteins identified all three runs in all three time points
	§ 14 proteins identified all three runs in two time points
	§ 30 proteins identified all three runs in one time point

## Sheet: MHC Class II
			1A	1B	S_01	2A = T=0	2B T=0	S_02 T=0	3A T=15	3B T=15	S_03 T=15	4A T=60	4B T=60	S_04 T=60
Identified Proteins (679)	Accession Number	Molecular Weight	61652 SpC	61653 SpC	60976 SpC	61654 SpC	61655 SpC	60977 SpC	61656 SpC	61657 SpC	60978 SpC	61658 SpC	61659 SpC	60979 SpC		Times Backround >0	Times T=0 >0	Times T=15 >0	Times T=60 >0	T=0 Avg	T=15 Avg	T=60 Avg	Number of Time Pts Positive	Comments
H-2 class II histocompatibility antigen, A-D beta chain OS=Mus musculus OX=10090 GN=H2-Ab1 PE=1 SV=1	sp|P01921|HB2D_MOUSE	30 kDa	0	0	0	122	117	80	125	109	100	126	106	74		0	3	3	3	106.333	111.333	102	3
H-2 class II histocompatibility antigen, E-D beta chain OS=Mus musculus OX=10090 PE=3 SV=1	sp|P01915|HB22_MOUSE	30 kDa	0	0	0	62	60	37	65	58	41	70	58	23		0	3	3	3	53	54.6667	50.3333	3
H-2 class II histocompatibility antigen, E-K alpha chain OS=Mus musculus OX=10090 PE=1 SV=1	sp|P04224|HA22_MOUSE	29 kDa	0	0	0	57	51	41	61	47	49	51	45	39		0	3	3	3	49.6667	52.3333	45	3
H-2 class II histocompatibility antigen, A-D alpha chain OS=Mus musculus OX=10090 GN=H2-Aa PE=1 SV=1	sp|P04228|HA2D_MOUSE	28 kDa	0	0	0	15	14	6	17	9	14	16	13	6		0	3	3	3	11.6667	13.3333	11.6667	3
H-2 class II histocompatibility antigen gamma chain OS=Mus musculus OX=10090 GN=Cd74 PE=1 SV=3	sp|P04441|HG2A_MOUSE	32 kDa	0	0	0	9	5	4	3	4	7	3	0	0		0	3	3	1	6	4.66667	1	2
